# Supplementary material for: Contrasting patterns of divergence at the regulatory and sequence level in European Daphnia galeata natural populations
Source: Ecol Evol. 2019 Feb 12;9(5):2487–504. doi: 10.1002/ece3.4894 (PMC6405927; doi:10.1002/ece3.4894)
Supplement: Supplementary file 2 [file ECE3-9-2487-s002.xlsx]

## Sheet: Information
Supporting information file 1:
	Table S1	Library preparation and sequencing information along with prinicipal component coordinates for the first three axes as obtained from gene expression analysis
	Table S2	DRIFTSEL values calculated for all differentially expressed transcripts identified in the study
	Table S3	Population wise Tajima's D values
	Table S4	LOSITAN outlier test values to identify loci under selection. 'Locus' refers to SNP_ID; 'Het' refers to heterozygosity values; 'FDR' refers to False Discovery Rate
	Table S5	Functional annotation of candidate transcripts of interest.
	Table S6a-c	GO enrichment analysis for candidate transcripts identified to be under selection using DRIFTSEL and Tajima's D analysis for three ontologies: MolecularFunction, Biological Process and Cellular Component, respectively.
	Table S7a-d	Number of transcripts clustered in each module as detected by WGCNA for PopG, PopJ, PopLC and PopM

## Sheet: Table S1
Sample ID	Harvest Date	Number of Individuals	Replicate	RNA Extraction Batch	Date Nanodrop	ng/µl	A260	A280	260/280	260/230	Bioanalyzer RIN	Library ID	Sequencing lane 1	Sequencing lane 2	Sequencing lane 3	Sequencing lane 4	Gene expression principle component co-ordinates
																	PC1	PC2	PC3
G1.11a	2013-05-22	20	1	4	11.06.2013	430.5	10762	5274	2.04	2.39	6.8	27101	1698	1701	1722		-17.6264	-3.1253	3.14432
G1.12a	2013-05-22	20	1	4	11.06.2013	352.05	8801	4280	2.06	2.4	6.4	27102	1728	1722			-17.8267	-8.14772	7.35921
G1.6a	2013-05-22	20	1	4	11.06.2013	639.03	15976	7654	2.09	2.37	7	27103	1732	1732			-34.8535	-14.4015	-34.5683
G1.7a	2013-05-22	20	1	4	11.06.2013	398.23	9956	4861	2.05	2.28	6.9	27104	1728	1698	1701		-35.6596	-14.4236	-35.1927
G2.1a	2013-05-22	20	1	4	11.06.2013	454.32	11358	5580	2.04	2.29	6.4	27105	1698	1709			20.9162	-6.68774	-20.0531
J1a	2013-05-22	20	1	1	10.06.2013	564.61	14115	6754	2.09	2.42	6.7	27107	1698	1698	1701		-1.24953	33.8825	-0.421392
J2.1a	2013-05-22	20	1	1	10.06.2013	412.66	10317	5005	2.06	2.43	6.9	27108	1728	1709			-12.7025	8.7944	6.38208
J2.4a	2013-05-22	20	1	1	10.06.2013	724.14	18104	8555	2.12	2.27	6.9	27109	1698	1732			12.5726	30.6455	-6.14677
J2a	2013-05-22	20	1	2	10.06.2013	680.02	17001	8033	2.12	2.22	6.7	27110	1728	1732			-4.94597	37.1883	2.03768
J3a	2013-05-22	20	1	2	10.06.2013	578.95	14474	6947	2.08	2.43	6.4	27111	1709	1722			29.8191	2.42646	-14.2952
J4a	2013-05-22	20	1	1	10.06.2013	600.38	15010	7212	2.08	2.42	6.5	27112	1722	1722			26.9161	29.08	-11.5537
LC3.3a	2013-05-22	20	1	2	10.06.2013	428.23	10706	5238	2.04	2.43	7	27114	1728	1709			-13.2221	-4.31005	9.69873
LC3.5a	2013-05-22	20	1	3	11.06.2013	803.53	20088	9517	2.11	2.36	6.8	27115	1698	1701	1722		-17.1092	2.61467	13.4924
LC3.6a	2013-05-22	20	1	3	11.06.2013	504.94	12623	5975	2.11	2.3	6.5	27116	1722	1732			-15.6317	-4.42659	6.70397
LC3.7a	2013-05-22	20	1	2	14.06.2013	382.53	9563	4845	1.97	2.44	6.9	27117	1728	1732			-14.8038	-7.55218	10.1496
LC3.9a	2013-05-22	20	1	3	11.06.2013	425.25	10631	5270	2.02	2.33	6.9	27118	1732	1732			-17.0856	6.09161	9.84346
M10a	2013-05-22	20	1	3	11.06.2013	374.33	9358	4572	2.05	2.2	6.8	27119	1698	1722			21.377	-13.0262	8.40352
M2a	2013-05-22	20	1	4	11.06.2013	433.66	10842	5342	2.03	2.24	6.5	27121	1728	1732			-5.60666	-8.57289	18.9384
M5a	2013-05-22	20	1	3	11.06.2013	373.38	9334	4529	2.06	2.2	6.4	27122	1709	1722			-8.08937	-1.06037	15.575
M6a	2013-05-22	20	1	3	11.06.2013	449.39	11235	5532	2.03	2.42	6.6	27123	1709	1722			21.8167	-16.6568	14.0331
M9a	2013-05-22	20	1	3	11.06.2013	415.76	10394	5080	2.05	2.29	6.8	27124	1698	1698	1701		38.4404	-22.0102	-0.421531
G1.11b	2013-05-23	20	2	7	12.06.2013	524.7	13117	6239	2.1	2.38	6.7	27125	1698	1722			-15.2634	-1.19625	2.8715
G1.12b	2013-05-23	20	2	7	12.06.2013	454.79	11370	5590	2.03	2.43	6.6	27126	1698	1732			-15.9373	-6.20982	4.73909
G1.6b	2013-05-23	20	2	7	12.06.2013	626.34	15659	7467	2.1	2.42	6.7	27127	1698	1701	1722		-33.2468	-13.8078	-34.6447
G1.7b	2013-05-23	20	2	7	12.06.2013	593.15	14829	7007	2.12	2.37	6.8	27128	1698	1732			-32.3252	-13.0198	-34.0553
G2.1b	2013-05-23	20	2	7	12.06.2013	517.72	12943	6161	2.1	2.42	6.7	27129	1698	1701	1732		6.98027	-3.20522	-14.4132
G3.1b	2013-05-23	20	2	7	12.06.2013	526.46	13161	6216	2.12	2.43	6.6	27130	1728	1722			-12.0098	1.2829	-8.9927
J1b	2013-05-23	20	2	5	12.06.2013	748.11	18703	8882	2.11	2.37		27131	1722	1732			23.3872	26.6647	-11.1647
J2.1b	2013-05-23	20	2	6	12.06.2013	467.66	11691	5785	2.02	2.32	6.6	27132	1722	1732			-10.669	9.55515	7.34513
J2.4b	2013-05-23	20	2	5	12.06.2013	577.1	14427	6847	2.11	2.33	7.2	27133	1728	1698	1701		30.0714	26.0207	-12.58
J2b	2013-05-23	20	2	6	12.06.2013	605.58	15140	7331	2.07	2.34	6.8	27134	1698	1722	1762		22.9252	30.6319	-9.90179
J3b	2013-05-23	20	2	6	12.06.2013	512.67	12817	6201	2.07	2.36	6.5	27135	1728	1743	1698		28.0382	3.89742	-13.5122
J4b	2013-05-23	20	2	6	12.06.2013	654.37	16359	7807	2.1	2.38	6.8	27136	1709	1732			-5.13266	36.2346	2.27129
LC3.1b	2013-05-23	20	2	5	12.06.2013	344.58	8615	4164	2.07	2.11	6.8	27137	1728	1709			22.3935	-14.117	-8.01826
LC3.3b	2013-05-23	20	2	5	12.06.2013	441.24	11031	5399	2.04	2.39	7	27138	1698	1701	1732		-5.5363	-5.62929	6.98976
LC3.5b	2013-05-23	20	2	5	12.06.2013	748.91	18723	8886	2.11	2.43		27139	1709	1732			-17.4406	1.71249	13.8289
LC3.6b	2013-05-23	20	2	5	12.06.2013	580.57	14514	6883	2.11	2.34	6.7	27140	1698	1709			-16.3315	-5.04178	6.24228
LC3.7b	2013-05-23	20	2	5	12.06.2013	584.44	14611	6964	2.1	2.37	6.6	27141	1698	1701	1722		-13.642	-7.69726	9.96397
LC3.9b	2013-05-23	20	2	5	14.06.2013	148.46	3712	1917	1.94	2.46	6.8	27142	1728	1743	1722		-16.2148	6.05613	11.7739
M10b	2013-05-23	20	2	7	12.06.2013	472.6	11815	5800	2.04	2.2	6.9	27143	1722	1732			21.936	-13.6023	7.51423
M12b	2013-05-23	20	2	6	12.06.2013	261.04	6526	3156	2.07	2.24	6.4	27144	1709	1732			-6.38207	-8.17213	24.5439
M2b	2013-05-23	20	2	6	12.06.2013	686.05	17151	8178	2.1	2.36	6.7	27145	1709	1722	1762		14.7202	-13.8062	10.4104
M5b	2013-05-23	20	2	6	12.06.2013	461.24	11531	5692	2.03	2.35	6.7	27146	1722	1732			-8.52628	-2.07719	17.3079
M6b	2013-05-23	20	2	7	12.06.2013	399.94	9999	4901	2.04	2.44	6.6	27147	1732	1732			23.6543	-16.6023	12.8733
M9b	2013-05-23	20	2	6	12.06.2013	473.13	11828	5869	2.02	2.37	6.8	27148	1722	1732			36.5723	-21.6502	1.42395
G1.11c	2013-05-23	20	3	9	13.06.2013	685.6	17140	8158	2.1	2.45	6.6	27149	1732	1732			-17.0449	-6.17422	4.7524
G1.12c	2013-05-23	20	3	9	14.06.2013	1083.09	27077	13111	2.07	2.41	5.2	27150	1743	1709	1722		-17.8474	-1.33966	4.7927
G1.6c	2013-05-23	20	3	10	14.06.2013	758.91	18973	9061	2.09	2.37		27151	1728	1709			-33.4074	-12.7521	-33.3486
G1.7c	2013-05-23	20	3	10	14.06.2013	682.59	17065	8176	2.09	2.35	6.7	27152	1722	1732	1762		-34.4375	-13.2657	-35.2533
G2.1c	2013-05-23	20	3	8	13.06.2013	566.08	14152	6787	2.09	2.4	6.8	27153	1722	1732	1762		-13.3602	2.97517	-5.1377
G3.1c	2013-05-23	20	3	8	13.06.2013	542.17	13554	6489	2.09	2.43	6.7	27154	1709	1732			13.5373	-4.91726	-19.5404
J1c	2013-05-23	20	3	8	13.06.2013	663.02	16575	7888	2.1	2.08	6.9	27155	1722	1732	1762		-1.64376	33.3394	0.864631
J2.1c	2013-05-23	20	3	10	14.06.2013	178.29	4457	2293	1.94	2.47	6.3	27156	1698	1698	1701		-12.5514	8.80097	5.69246
J2.4c	2013-05-23	20	3	8	13.06.2013	622.43	15561	7468	2.08	2.46	6.5	27157	1743	1722	1722		9.17443	32.4944	-3.49365
J2c	2013-05-23	20	3	10	14.06.2013	216.51	5413	2761	1.96	2.51	6.5	27158	1743	1709	1722		-4.56512	37.9049	2.20501
J3c	2013-05-23	20	3	9	13.06.2013	632.09	15802	7542	2.1	2.26	6.5	27159	1698	1701	1732		40.1321	3.58081	-20.8618
J4c	2013-05-23	20	3	9	13.06.2013	592.92	14823	7075	2.1	2.35	6.6	27160	1698	1701	1732		-4.32013	35.7629	2.17605
LC3.1c	2013-05-23	20	3	8	13.06.2013	368.57	9214	4473	2.06	2.42	6.5	27161	1732	1732			27.9938	-14.8664	-10.0222
LC3.3c	2013-05-23	20	3	8	13.06.2013	441.95	11049	5434	2.03	2.45	6.5	27162	1743	1698	1722		11.0409	-11.71	-0.675657
LC3.5c	2013-05-23	20	3	9	13.06.2013	717.73	17943	8490	2.11	2.25	6.7	27163	1728	1743	1698		-16.2383	2.28846	15.8257
LC3.6c	2013-05-23	20	3	10	14.06.2013	860.19	21505	10517	2.04	2.38	6.4	27164	1722	1732			-17.5265	-4.78396	7.46184
LC3.7c	2013-05-23	20	3	9	13.06.2013	748.82	18720	8913	2.1	2.4		27165	1743	1709	1722		-15.0603	-8.58589	10.5276
LC3.9c	2013-05-23	20	3	10	14.06.2013	606.9	15172	7288	2.08	2.39	6.6	27166	1698	1701	1722		-18.1266	5.67777	10.2915
M10c	2013-05-23	20	3	10	14.06.2013	436.51	10913	5401	2.02	2.21	6.6	27167	1728	1698	1701		25.8444	-14.7241	5.74062
M12c	2013-05-23	20	3	9	13.06.2013	276.5	6913	3357	2.06	2.43	6.5	27168	1728	1732			-8.61571	-8.72153	25.5362
M2c	2013-05-23	20	3	8	14.06.2013	769.27	19232	9256	2.08	2.39	6.8	27169	1744	1722	1732	1762	24.2736	-17.449	8.18146
M5c	2013-05-23	20	3	8	13.06.2013	391.35	9784	4791	2.04	2.45	6.5	27170	1698	1698	1701		-8.68498	-1.52673	17.5267
M6c	2013-05-23	20	3	10	14.06.2013	380.75	9519	4657	2.04	2.35	6.6	27171	1728	1743	1698		18.8237	-14.9586	14.6423
M9c	2013-05-23	20	3	9	13.06.2013	457.97	11449	5656	2.02	2.41	6.7	27172	1728	1743	1709		28.1392	-16.4224	2.88214
G3.1d	2013-05-24	20	1	11	2013-06-17	447.26	11.182	5.452	2.05	2.12	6.6	27106	1698	1722			27.8642	-9.02165	-23.795
LC3.1d	2013-05-24	16	1	11	2013-06-17	288.04	7.201	3.451	2.09	2.24	6.4	27113	1698	1698	1701		25.2644	-16.0434	-7.58962
M12d	2013-05-24	20	1	11	2013-06-17	335.2	8.38	4.046	2.07	2.16	6.4	27120	1698	1701	1722		-6.12375	-8.10618	24.6932

## Sheet: Table S2
Transcript	DRIFTSEL
a22_f_703	not calculated
a22_f_5797	not calculated
a22_f_8457	1
a22_f_12916	0.675
a22_f_22231	not calculated
a22_f_58183	not calculated
a22_f_69433	not calculated
a22_f_69990	not calculated
a22_f_73812	1
a22_f_82207	not calculated
a22_f_94342	not calculated
a22_f_105470	not calculated
a22_f_112697	not calculated
a22_f_127557	0.825
a22_f_127572	not calculated
a22_f_140489	not calculated
a22_f_144981	not calculated
a22_f_147523	not calculated
a22_f_152786	0.825
a22_f_166240	not calculated
a22_f_183527	not calculated
a22_f_190972	not calculated
a22_f_206059	not calculated
a22_f_218539	1
a22_f_219397	not calculated
a22_f_228365	not calculated
a22_f_251391	1
a22_f_251503	not calculated
a22_f_289024	1
a22_f_289501	1
a22_f_300056	0.85
a22_f_307817	not calculated
a22_f_309547	0.475
a22_f_319639	not calculated
a22_f_327935	1
a22_f_332750	0.475
a22_f_341835	1
a22_f_351046	not calculated
a22_f_356351	1
a22_f_368385	1
a22_f_374466	not calculated
a22_f_391087	not calculated
a22_f_399815	1
a22_f_410814	not calculated
a22_f_411135	not calculated
a22_f_443560	not calculated
a22_f_449350	1
a22_f_451795	0.975
a22_f_453289	1
a22_f_464783	not calculated
a22_f_469144	not calculated
a22_f_474245	not calculated
a22_f_483343	1
a22_f_483550	1
a22_f_489861	0.65
a22_f_505115	1
a22_f_542904	not calculated
a22_f_544330	not calculated
a22_f_544670	not calculated
a22_f_546872	not calculated
a22_f_555850	not calculated
a22_f_556194	1
a22_f_558439	not calculated
a22_f_594531	1
a22_f_597195	not calculated
a22_f_598020	1
a22_f_598097	not calculated
a22_f_603414	not calculated
a22_f_604186	0.6
a22_f_609108	not calculated
a22_f_609891	not calculated
a22_f_611822	not calculated
a22_f_614141	not calculated
a22_f_629061	1
a22_f_639227	not calculated
a22_f_640283	1
a22_f_644472	not calculated
a22_f_648782	not calculated
a22_f_659158	not calculated
a22_f_664321	not calculated
a22_f_669019	not calculated
a22_f_676406	0.55
a22_f_677975	1
a22_f_687787	not calculated
a22_f_704965	not calculated
a22_f_707791	not calculated
a22_f_717253	not calculated
a22_f_720478	not calculated
a22_f_722896	not calculated
a22_f_726070	1
a22_f_727036	not calculated
a22_f_731605	0.3
a22_f_732936	not calculated
a22_f_740356	1
a22_f_740751	not calculated
a22_f_742239	not calculated
a22_f_754517	not calculated
a22_f_763637	1
a22_f_763969	not calculated
a22_f_784887	1
a22_f_785730	not calculated
a22_f_809429	not calculated
a22_f_814211	not calculated
a22_f_817010	not calculated
a22_f_820280	1
a22_f_827702	1
a22_f_843576	0.85
a22_f_843704	not calculated
a22_f_843774	1
a22_f_844249	not calculated
a22_f_844287	not calculated
a22_f_844483	1
a22_f_844535	1
a22_f_844695	not calculated
a22_f_844982	1
a22_f_845128	not calculated
a22_f_845175	not calculated
a22_f_845195	1
a22_f_845232	not calculated
a22_f_845270	1
a22_f_845659	not calculated
a22_f_845824	1
a22_f_845954	not calculated
a22_f_846018	not calculated
a22_f_846223	not calculated
a22_f_846429	not calculated
a22_f_846534	1
a22_f_846582	not calculated
a22_f_846680	not calculated
a22_f_847055	0.375
a22_f_847092	not calculated
a22_f_847179	1
a22_f_847454	1
a22_f_848183	not calculated
a22_f_848818	not calculated
a22_f_849519	1
a22_f_850040	not calculated
a22_f_850086	not calculated
a22_f_850447	not calculated
a22_f_850509	1
a22_f_850519	1
a22_f_850863	not calculated
a22_f_851662	not calculated
a22_f_851934	0.4
a22_f_852063	not calculated
a22_f_852438	1
a22_f_852665	not calculated
a22_f_852922	not calculated
a22_f_852953	1
a22_f_853235	1
a22_f_853305	1
a22_f_853314	1
a22_f_853414	not calculated
a22_f_853596	1
a22_f_853951	not calculated
a22_f_854042	1
a22_f_854195	not calculated
a22_f_854311	not calculated
a22_f_854318	1
a22_f_854398	1
a22_f_854509	1
a22_f_854594	1
a22_f_854635	1
a22_f_854637	not calculated
a22_f_854672	1
a22_f_854686	1
a22_f_854694	1
a22_f_854732	not calculated
a22_f_854953	not calculated
a22_f_854988	not calculated
a22_f_855011	not calculated
a22_f_855024	not calculated
a22_f_855045	1
a22_f_855062	not calculated
a22_f_855070	not calculated
a22_f_855097	not calculated
a22_f_855165	not calculated
a22_f_855190	1
a22_f_855198	1
a22_f_855569	1
a22_f_855773	not calculated
a22_f_855840	1
a22_f_855917	not calculated
a22_f_855964	1
a22_f_855997	1
a22_f_856030	not calculated
a22_f_856055	not calculated
a22_f_856128	not calculated
a22_f_856131	not calculated
a22_f_856133	not calculated
a22_f_856151	1
a22_f_856201	not calculated
a22_f_856223	1
a22_f_856293	1
a22_f_856310	1
a22_f_856312	not calculated
a22_f_856337	1
a22_f_856427	1
a22_f_856430	1
a22_f_856510	1
a22_f_856572	not calculated
a22_f_856639	1
a22_f_856757	not calculated
a22_f_856811	1
a22_f_856925	1
a22_f_857012	not calculated
a22_f_857030	1
a22_f_857035	not calculated
a22_f_857055	not calculated
a22_f_857100	not calculated
a22_f_857252	not calculated
a22_f_857263	not calculated
a22_f_857271	not calculated
a22_f_857287	not calculated
a22_f_857314	not calculated
a22_f_857347	not calculated
a22_f_857373	1
a22_f_857400	not calculated
a22_f_857461	not calculated
a22_f_857467	not calculated
a22_f_857481	1
a22_f_857512	not calculated
a22_f_857553	not calculated
a22_f_857585	not calculated
a22_f_857652	1
a22_f_857659	1
a22_f_857675	1
a22_f_857686	not calculated
a22_f_857705	1
a22_f_857729	1
a22_f_857746	not calculated
a22_f_857787	not calculated
a22_j_858348	not calculated
a22_j_858353	not calculated
a22_j_858370	1
a22_j_858467	1
a22_j_858481	1
a22_j_858506	not calculated
a22_j_858533	not calculated
a22_j_858536	1
a22_j_858576	not calculated
a22_j_858702	not calculated
a22_j_858882	not calculated
a22_j_858905	1
a22_j_858979	not calculated
a22_j_858991	not calculated
a22_j_859064	not calculated
a22_j_859075	1
a22_j_859114	1
a22_j_859131	not calculated
a22_j_859277	0.4
a22_j_859362	1
a22_j_859384	not calculated
a22_j_859396	1
a22_j_859449	not calculated
a22_j_859486	not calculated
a22_j_859724	not calculated
a22_j_859864	not calculated
a22_j_859910	1
a22_j_860041	1
a22_j_860074	not calculated
a22_j_860467	not calculated
a22_j_860519	not calculated
a22_j_860719	not calculated
a22_j_860872	1
a22_j_860894	0.775
a22_j_860989	not calculated
a22_j_861023	1
a22_j_861046	1
a22_j_861111	not calculated
a22_j_861309	1
a22_j_861318	0.975
a22_j_861564	not calculated
a22_j_861582	1
a22_j_861740	not calculated
a22_j_861826	not calculated
a22_j_861875	1
a22_j_861903	1
a22_j_862070	not calculated
a22_b_843369	not calculated
a22_b_843617	not calculated
a22_b_843669	not calculated
a22_b_843783	not calculated
a22_b_843892	0.575
a22_b_844365	not calculated
a22_b_844437	1
a22_b_844576	not calculated
a22_b_844590	not calculated
a22_b_844683	0.775
a22_b_844709	not calculated
a22_b_844721	1
a22_b_844776	0.35
a22_b_845084	not calculated
a22_b_845119	not calculated
a22_b_845153	0.675
a22_b_845206	0.95
a22_b_846068	not calculated
a22_b_846090	1
a22_b_846611	0.95
a22_b_846789	1
a22_b_846808	not calculated
a22_b_846885	not calculated
a22_b_846911	1
a22_b_846955	0.375
a22_b_847010	not calculated
a22_b_847262	0.575
a22_b_847763	not calculated
a22_b_847781	0.625
a22_b_847897	not calculated
a22_b_847997	1
a22_b_848041	not calculated
a22_b_848104	not calculated
a22_b_848249	0.3
a22_b_848544	not calculated
a22_b_848594	1
a22_b_848689	not calculated
a22_b_848726	not calculated
a22_b_848977	not calculated
a22_b_848999	not calculated
a22_b_849091	not calculated
a22_b_849171	not calculated
a22_b_849307	1
a22_b_849407	not calculated
a22_b_849526	not calculated
a22_b_849942	not calculated
a22_b_849992	0.7
a22_b_850027	not calculated
a22_b_850067	not calculated
a22_b_850260	not calculated
a22_b_850293	not calculated
a22_b_850516	not calculated
a22_b_850933	not calculated
a22_b_851228	not calculated
a22_b_851571	1
a22_b_851786	not calculated
a22_b_851921	not calculated
a22_b_851999	not calculated
a22_b_852133	0.7
a22_b_852225	not calculated
a22_b_852336	not calculated
a22_b_852617	not calculated
a22_b_852866	1
a22_b_852993	not calculated
a22_b_853056	not calculated
a22_b_853155	not calculated
a22_b_853210	0.55
a22_b_853459	not calculated
a22_b_853854	not calculated
a22_b_854841	not calculated
a22_b_855055	not calculated
a22_b_855071	0.475
a22_b_855111	not calculated
a22_b_855203	not calculated
a24_f_1709	not calculated
a24_f_25136	not calculated
a24_f_37743	not calculated
a24_f_45149	not calculated
a24_f_49992	not calculated
a24_f_75698	0.475
a24_f_94682	0.575
a24_f_97460	not calculated
a24_f_105666	not calculated
a24_f_111678	not calculated
a24_f_132776	not calculated
a24_f_139719	not calculated
a24_f_142048	0.7
a24_f_177644	not calculated
a24_f_181904	0.6
a24_f_251384	not calculated
a24_f_271930	not calculated
a24_f_282075	not calculated
a24_f_299185	not calculated
a24_f_333003	not calculated
a24_f_334258	1
a24_f_341965	not calculated
a24_f_352385	not calculated
a24_f_405290	not calculated
a24_f_423465	not calculated
a24_f_425668	not calculated
a24_f_444638	not calculated
a24_f_484389	not calculated
a24_f_501979	not calculated
a24_f_509114	not calculated
a24_f_513445	not calculated
a24_f_539816	not calculated
a24_f_540373	1
a24_f_544312	not calculated
a24_f_562140	1
a24_f_571943	0.65
a24_f_593202	not calculated
a24_f_614514	not calculated
a24_f_651799	0.65
a24_f_657787	0.55
a24_f_671797	1
a24_f_716903	not calculated
a24_f_719261	not calculated
a24_f_719524	not calculated
a24_f_721359	1
a24_f_764332	1
a24_f_764416	not calculated
a24_f_764582	not calculated
a24_f_765110	not calculated
a24_f_767007	not calculated
a24_f_768230	not calculated
a24_f_768690	not calculated
a24_f_768816	not calculated
a24_f_769389	not calculated
a24_f_769488	not calculated
a24_f_769577	not calculated
a24_f_770682	not calculated
a24_f_770841	not calculated
a24_f_771385	1
a24_f_771849	0.5
a24_f_772187	0.575
a24_f_772741	not calculated
a24_f_773179	1
a24_f_773260	1
a24_f_773347	0.825
a24_f_773545	not calculated
a24_f_773624	not calculated
a24_f_773735	0.85
a24_f_773876	0.325
a24_f_773878	not calculated
a24_f_774235	not calculated
a24_f_774408	not calculated
a24_f_774531	1
a24_f_774713	1
a24_f_774797	not calculated
a24_f_774818	not calculated
a24_f_774832	not calculated
a24_f_774882	1
a24_f_775390	1
a24_f_775397	not calculated
a24_f_775461	1
a24_f_775531	not calculated
a24_f_775713	not calculated
a24_f_775882	1
a24_f_776440	not calculated
a24_f_776457	1
a24_f_776652	1
a24_f_776919	1
a24_f_776995	not calculated
a24_f_777048	not calculated
a24_f_777205	1
a24_f_777665	1
a24_f_777731	not calculated
a24_f_777853	1
a24_f_778074	not calculated
a24_f_778246	not calculated
a24_f_778269	1
a24_f_778606	not calculated
a24_f_778621	1
a24_f_778643	1
a24_f_778695	0.55
a24_f_778912	not calculated
a24_f_778934	1
a24_f_778964	not calculated
a24_f_778980	1
a24_f_779038	0.4
a24_j_779475	not calculated
a24_j_779495	1
a24_j_779543	not calculated
a24_j_779879	1
a24_j_780090	not calculated
a24_j_780703	1
a24_j_781097	not calculated
a24_j_781139	not calculated
a24_j_781402	not calculated
a24_j_781595	0.825
a24_j_781726	not calculated
a24_j_781744	not calculated
a24_j_781770	not calculated
a24_j_781773	not calculated
a24_j_781878	1
a24_j_782052	1
a24_j_782464	not calculated
a24_j_783063	not calculated
a24_j_783117	not calculated
a24_j_783394	1
a24_j_783503	0.925
a24_j_783505	not calculated
a24_j_783632	1
a24_j_783658	not calculated
a24_j_783838	not calculated
a24_j_783911	not calculated
a24_b_764452	not calculated
a24_b_764530	1
a24_b_765674	0.975
a24_b_765930	0.475
a24_b_766190	0.825
a24_b_766420	not calculated
a24_b_767369	not calculated
a24_b_767627	not calculated
a24_b_767806	1
a24_b_768056	0.35
a24_b_768075	not calculated
a24_b_768455	not calculated
a24_b_768482	0.675
a24_b_768638	not calculated
a24_b_768727	1
a24_b_768893	not calculated
a24_b_768908	not calculated
a24_b_769166	0.5
a24_b_769240	not calculated
a24_b_770554	not calculated
a24_b_771243	1
a24_b_771419	1
a24_b_771450	not calculated
a24_b_771649	not calculated
a24_b_772350	1
a24_b_772457	1
a24_b_773231	not calculated
a24_b_773793	not calculated
a24_b_773885	not calculated
a24_b_774139	1
a24_b_774835	0.775
a24_b_775803	not calculated
a24_b_775920	not calculated
a24_b_776014	1
a24_b_776214	1
a24_b_776484	not calculated
a26_f_13097	not calculated
a26_f_17142	not calculated
a26_f_24552	not calculated
a26_f_93950	not calculated
a26_f_153386	not calculated
a26_f_158560	0.425
a26_f_168327	not calculated
a26_f_190607	not calculated
a26_f_219576	not calculated
a26_f_219767	not calculated
a26_f_239369	not calculated
a26_f_279956	not calculated
a26_f_301858	not calculated
a26_f_302335	not calculated
a26_f_314453	1
a26_f_347901	1
a26_f_432520	not calculated
a26_f_439028	not calculated
a26_f_439112	not calculated
a26_f_458407	1
a26_f_482338	0.775
a26_f_486848	not calculated
a26_f_490424	not calculated
a26_f_504264	not calculated
a26_f_517456	not calculated
a26_f_531466	not calculated
a26_f_585849	not calculated
a26_f_596163	not calculated
a26_f_610925	1
a26_f_645136	not calculated
a26_f_656038	not calculated
a26_f_659831	not calculated
a26_f_674983	not calculated
a26_f_677599	0.6
a26_f_712294	1
a26_f_713913	not calculated
a26_f_714387	1
a26_f_717666	0.975
a26_f_717813	not calculated
a26_f_719626	not calculated
a26_f_721180	not calculated
a26_f_723234	not calculated
a26_f_723350	not calculated
a26_f_723459	not calculated
a26_f_723623	not calculated
a26_f_723854	1
a26_f_724035	not calculated
a26_f_724215	not calculated
a26_f_724341	not calculated
a26_f_724885	not calculated
a26_f_724943	1
a26_f_725020	not calculated
a26_f_725249	1
a26_f_725444	not calculated
a26_f_725595	not calculated
a26_f_725648	not calculated
a26_f_725828	not calculated
a26_f_725878	1
a26_f_726120	not calculated
a26_f_726197	not calculated
a26_f_726325	not calculated
a26_f_726344	not calculated
a26_f_726560	not calculated
a26_f_726572	not calculated
a26_f_726586	not calculated
a26_j_726971	1
a26_j_727224	not calculated
a26_j_727303	1
a26_j_727639	not calculated
a26_j_727770	1
a26_j_728422	1
a26_j_728701	1
a26_j_728708	not calculated
a26_j_728821	not calculated
a26_j_728939	not calculated
a26_j_728945	not calculated
a26_j_728976	not calculated
a26_j_729228	1
a26_j_729296	not calculated
a26_j_729513	1
a26_j_729519	not calculated
a26_j_729977	1
a26_j_730512	1
a26_j_730956	not calculated
a26_j_730967	not calculated
a26_j_731017	1
a26_j_731030	1
a26_j_731067	0.425
a26_j_731452	1
a26_j_731927	1
a26_b_712306	1
a26_b_712831	not calculated
a26_b_713237	not calculated
a26_b_713924	not calculated
a26_b_714144	not calculated
a26_b_714639	not calculated
a26_b_714962	not calculated
a26_b_715719	not calculated
a26_b_715997	1
a26_b_716072	not calculated
a26_b_716596	not calculated
a26_b_716615	0.45
a26_b_716641	not calculated
a26_b_716921	1
a26_b_717069	1
a26_b_717334	not calculated
a26_b_717437	not calculated
a26_b_717494	not calculated
a26_b_717514	not calculated
a26_b_717534	0.925
a26_b_718016	1
a26_b_718056	not calculated
a26_b_718114	1
a26_b_718521	1
a26_b_718641	1
a26_b_719137	not calculated
a26_b_719329	not calculated
a26_b_719855	not calculated
a26_b_721885	0.45
a26_b_723457	0.75
a26_b_723580	not calculated
a26_b_724147	not calculated
a28_f_94716	not calculated
a28_f_107204	0.625
a28_f_114126	not calculated
a28_f_219697	not calculated
a28_f_226374	0.55
a28_f_238330	not calculated
a28_f_254744	not calculated
a28_f_257437	not calculated
a28_f_302123	1
a28_f_325173	1
a28_f_331588	not calculated
a28_f_357971	not calculated
a28_f_377622	not calculated
a28_f_380212	not calculated
a28_f_423761	not calculated
a28_f_437100	not calculated
a28_f_467432	1
a28_f_595337	not calculated
a28_f_613842	not calculated
a28_f_622803	1
a28_f_627889	not calculated
a28_f_631911	1
a28_f_633951	not calculated
a28_f_659261	not calculated
a28_f_682644	not calculated
a28_f_683814	not calculated
a28_f_685270	1
a28_f_685406	not calculated
a28_f_686172	not calculated
a28_f_686922	not calculated
a28_f_691699	not calculated
a28_f_692166	not calculated
a28_f_692301	1
a28_f_692599	not calculated
a28_f_692988	1
a28_f_692990	not calculated
a28_f_693983	not calculated
a28_f_694010	not calculated
a28_f_694110	not calculated
a28_f_694333	1
a28_f_694361	1
a28_f_694416	0.975
a28_f_694549	0.35
a28_j_695441	not calculated
a28_j_695545	1
a28_j_695787	1
a28_j_696092	not calculated
a28_j_696445	1
a28_j_696513	not calculated
a28_j_696649	1
a28_j_696958	not calculated
a28_j_697225	not calculated
a28_j_698980	not calculated
a28_j_699275	1
a28_j_699488	1
a28_j_699584	not calculated
a28_j_699799	not calculated
a28_j_699983	not calculated
a28_j_700104	not calculated
a28_b_680537	not calculated
a28_b_680611	not calculated
a28_b_680761	1
a28_b_681498	not calculated
a28_b_681700	1
a28_b_681775	0.6
a28_b_682267	1
a28_b_682971	not calculated
a28_b_684561	0.225
a28_b_684734	0.475
a28_b_684738	not calculated
a28_b_685462	0.575
a28_b_686454	0.625
a28_b_686506	not calculated
a28_b_686779	not calculated
a28_b_686805	not calculated
a28_b_687031	0.825
a28_b_687079	not calculated
a28_b_687251	not calculated
a28_b_687403	not calculated
a28_b_688294	not calculated
a28_b_688369	0.55
a28_b_689927	not calculated
a28_b_691210	not calculated
a28_b_692360	0.4
a30_f_3437	not calculated
a30_f_6023	not calculated
a30_f_52961	not calculated
a30_f_57969	not calculated
a30_f_76534	not calculated
a30_f_89445	0.925
a30_f_110006	not calculated
a30_f_293049	not calculated
a30_f_308757	not calculated
a30_f_392372	not calculated
a30_f_398625	not calculated
a30_f_437279	not calculated
a30_f_458580	not calculated
a30_f_463006	0.7
a30_f_484074	not calculated
a30_f_548765	1
a30_f_556682	not calculated
a30_f_569029	1
a30_f_600465	not calculated
a30_f_644995	1
a30_f_656865	1
a30_f_658597	not calculated
a30_f_659033	0.95
a30_f_659823	1
a30_f_660111	not calculated
a30_f_660489	not calculated
a30_f_660631	not calculated
a30_f_663422	not calculated
a30_f_664701	1
a30_f_665086	not calculated
a30_f_665937	not calculated
a30_f_666074	not calculated
a30_f_666398	1
a30_f_668020	1
a30_f_668354	1
a30_f_668569	not calculated
a30_f_668592	not calculated
a30_f_668804	1
a30_f_668823	0.675
a30_f_668965	not calculated
a30_f_669078	not calculated
a30_f_669642	not calculated
a30_f_670165	1
a30_f_670205	1
a30_f_670488	not calculated
a30_j_671368	not calculated
a30_j_671379	not calculated
a30_j_671851	1
a30_j_672054	not calculated
a30_j_672397	0.7
a30_j_672544	0.775
a30_j_672604	not calculated
a30_j_672715	not calculated
a30_j_673085	not calculated
a30_j_673119	not calculated
a30_j_673140	not calculated
a30_j_674079	1
a30_j_674209	1
a30_j_675591	0.9
a30_b_657032	not calculated
a30_b_657963	not calculated
a30_b_658503	not calculated
a30_b_658607	not calculated
a30_b_658892	not calculated
a30_b_659056	0.5
a30_b_659365	not calculated
a30_b_659546	0.925
a30_b_659547	not calculated
a30_b_660078	1
a30_b_660649	not calculated
a30_b_661209	not calculated
a30_b_661586	not calculated
a30_b_661815	not calculated
a30_b_662061	not calculated
a30_b_663363	0.625
a30_b_663446	0.55
a30_b_665001	not calculated
a30_b_665592	1
a30_b_665625	not calculated
a30_b_665893	not calculated
a30_b_666131	1
a30_b_667247	not calculated
a32_f_6053	1
a32_f_93922	not calculated
a32_f_281456	not calculated
a32_f_282383	1
a32_f_547449	not calculated
a32_f_564347	not calculated
a32_f_570929	not calculated
a32_f_587532	not calculated
a32_f_604905	not calculated
a32_f_616297	0.625
a32_f_631387	not calculated
a32_f_631491	not calculated
a32_f_632344	not calculated
a32_f_632984	not calculated
a32_f_633403	1
a32_f_633730	not calculated
a32_f_633972	not calculated
a32_f_634946	not calculated
a32_f_635595	0.975
a32_f_636657	not calculated
a32_f_637142	0.625
a32_f_637386	not calculated
a32_f_637644	1
a32_f_637648	1
a32_f_637749	not calculated
a32_f_637983	1
a32_f_638136	not calculated
a32_f_638687	not calculated
a32_f_639331	not calculated
a32_f_640006	not calculated
a32_f_640043	1
a32_f_640079	not calculated
a32_f_640413	not calculated
a32_f_640553	1
a32_f_640758	1
a32_f_640874	not calculated
a32_f_641132	1
a32_f_641180	not calculated
a32_f_641904	not calculated
a32_f_641968	not calculated
a32_f_642113	not calculated
a32_f_642174	1
a32_f_642776	1
a32_f_643862	not calculated
a32_f_644037	1
a32_j_644936	not calculated
a32_j_644993	1
a32_j_645297	not calculated
a32_j_645395	not calculated
a32_j_645531	not calculated
a32_j_645606	1
a32_j_645851	not calculated
a32_j_646115	not calculated
a32_j_646120	1
a32_j_646207	1
a32_j_646239	1
a32_j_646314	1
a32_j_646617	not calculated
a32_j_647031	1
a32_j_647037	1
a32_j_647105	0.9
a32_j_647307	1
a32_j_647353	1
a32_j_647398	1
a32_j_647712	not calculated
a32_j_648365	not calculated
a32_j_648369	not calculated
a32_j_648429	1
a32_j_648827	1
a32_j_649584	1
a32_j_649697	not calculated
a32_b_631068	not calculated
a32_b_631070	1
a32_b_631550	not calculated
a32_b_631936	1
a32_b_633078	1
a32_b_633251	0.35
a32_b_634583	1
a32_b_634599	1
a32_b_634643	0.925
a32_b_634702	not calculated
a32_b_635451	not calculated
a32_b_637221	1
a32_b_637274	not calculated
a32_b_637752	not calculated
a32_b_638490	not calculated
a32_b_638602	not calculated
a32_b_639249	1
a32_b_640339	1
a32_b_641743	not calculated
a34_f_8961	not calculated
a34_f_9757	not calculated
a34_f_20952	not calculated
a34_f_23133	not calculated
a34_f_23261	not calculated
a34_f_23274	not calculated
a34_f_29639	not calculated
a34_f_33245	1
a34_f_33667	not calculated
a34_f_40888	not calculated
a34_f_44985	not calculated
a34_f_60558	1
a34_f_61795	not calculated
a34_f_69152	1
a34_f_69515	not calculated
a34_f_70794	not calculated
a34_f_71332	not calculated
a34_f_72810	not calculated
a34_f_77337	1
a34_f_80156	not calculated
a34_f_89719	not calculated
a34_f_91971	not calculated
a34_f_91978	not calculated
a34_f_105002	not calculated
a34_f_110915	not calculated
a34_f_113546	not calculated
a34_f_120572	0.975
a34_f_127248	not calculated
a34_f_157152	not calculated
a34_f_158363	not calculated
a34_f_167946	not calculated
a34_f_188870	1
a34_f_189586	0.9
a34_f_192334	not calculated
a34_f_192499	0.8
a34_f_192933	not calculated
a34_f_204550	1
a34_f_204681	not calculated
a34_f_210453	0.925
a34_f_222179	not calculated
a34_f_223560	not calculated
a34_f_231155	not calculated
a34_f_231353	not calculated
a34_f_234121	0.75
a34_f_235413	1
a34_f_246925	not calculated
a34_f_248566	not calculated
a34_f_253875	not calculated
a34_f_257785	not calculated
a34_f_278625	not calculated
a34_f_287062	1
a34_f_287589	not calculated
a34_f_306528	not calculated
a34_f_306983	not calculated
a34_f_323971	not calculated
a34_f_347146	not calculated
a34_f_349476	not calculated
a34_f_354668	not calculated
a34_f_361362	not calculated
a34_f_364122	1
a34_f_380261	not calculated
a34_f_388309	not calculated
a34_f_391618	not calculated
a34_f_393458	not calculated
a34_f_396855	not calculated
a34_f_404957	1
a34_f_411445	1
a34_f_420666	not calculated
a34_f_422226	not calculated
a34_f_429974	0.975
a34_f_430362	not calculated
a34_f_439490	not calculated
a34_f_448142	not calculated
a34_f_469727	not calculated
a34_f_477853	not calculated
a34_f_490862	1
a34_f_499590	1
a34_f_508716	0.55
a34_f_526740	not calculated
a34_f_534246	not calculated
a34_f_544258	not calculated
a34_f_545028	not calculated
a34_f_545880	not calculated
a34_f_564057	not calculated
a34_f_577118	not calculated
a34_f_580368	0.9
a34_f_589032	0.575
a34_f_592007	not calculated
a34_f_594466	not calculated
a34_f_594626	not calculated
a34_f_595327	not calculated
a34_f_612569	not calculated
a34_f_628680	1
a34_f_670683	not calculated
a34_f_674524	not calculated
a34_f_686987	1
a34_f_692224	0.6
a34_f_693470	not calculated
a34_f_694923	not calculated
a34_f_715260	1
a34_f_715542	not calculated
a34_f_715736	not calculated
a34_f_715945	not calculated
a34_f_716046	not calculated
a34_f_716378	1
a34_f_716551	not calculated
a34_f_716602	1
a34_f_717116	not calculated
a34_f_717600	not calculated
a34_f_717650	not calculated
a34_f_717843	1
a34_f_718257	not calculated
a34_f_719132	1
a34_f_719370	1
a34_f_719831	not calculated
a34_f_720468	1
a34_f_720578	not calculated
a34_f_720635	not calculated
a34_f_720736	1
a34_f_721406	not calculated
a34_f_721707	not calculated
a34_f_721766	not calculated
a34_f_721846	not calculated
a34_f_721941	1
a34_f_721981	not calculated
a34_f_722175	not calculated
a34_f_722310	not calculated
a34_f_722429	not calculated
a34_f_723163	not calculated
a34_f_723319	1
a34_f_723347	not calculated
a34_f_723421	not calculated
a34_f_723539	not calculated
a34_f_723710	not calculated
a34_f_723939	not calculated
a34_f_724178	not calculated
a34_f_724475	not calculated
a34_f_724674	0.525
a34_f_725051	not calculated
a34_f_725412	not calculated
a34_f_725655	1
a34_f_725797	not calculated
a34_f_726145	not calculated
a34_f_726165	not calculated
a34_f_726243	not calculated
a34_f_726400	not calculated
a34_f_726526	not calculated
a34_f_727169	1
a34_f_727485	not calculated
a34_f_727596	not calculated
a34_f_727815	not calculated
a34_f_727819	not calculated
a34_f_728017	not calculated
a34_f_728064	1
a34_f_728367	1
a34_f_728396	1
a34_f_728543	1
a34_j_728887	1
a34_j_728950	not calculated
a34_j_729375	not calculated
a34_j_729388	not calculated
a34_j_729433	not calculated
a34_j_729568	not calculated
a34_j_729597	1
a34_j_729811	not calculated
a34_j_729847	1
a34_j_730150	not calculated
a34_j_730265	1
a34_j_730407	not calculated
a34_j_730522	1
a34_j_730642	not calculated
a34_j_730929	not calculated
a34_j_730962	not calculated
a34_j_731142	not calculated
a34_j_731160	1
a34_j_731228	not calculated
a34_j_731299	1
a34_j_731673	1
a34_j_731742	1
a34_j_731806	not calculated
a34_j_731869	not calculated
a34_j_731988	not calculated
a34_j_732275	1
a34_j_732582	not calculated
a34_j_732943	not calculated
a34_j_733057	not calculated
a34_j_733301	not calculated
a34_j_733338	not calculated
a34_j_733458	1
a34_j_733602	not calculated
a34_j_733838	not calculated
a34_j_733878	1
a34_j_734232	1
a34_j_734276	not calculated
a34_j_734361	not calculated
a34_b_714064	0.55
a34_b_714093	not calculated
a34_b_714164	not calculated
a34_b_714215	not calculated
a34_b_714251	0.4
a34_b_714334	not calculated
a34_b_714695	1
a34_b_714696	not calculated
a34_b_714959	not calculated
a34_b_715176	not calculated
a34_b_715414	not calculated
a34_b_715778	not calculated
a34_b_715852	not calculated
a34_b_715861	not calculated
a34_b_716003	1
a34_b_716088	not calculated
a34_b_716699	1
a34_b_717114	not calculated
a34_b_717205	1
a34_b_717328	not calculated
a34_b_717380	not calculated
a34_b_717435	not calculated
a34_b_717565	not calculated
a34_b_717836	not calculated
a34_b_717951	not calculated
a34_b_717957	1
a34_b_718050	not calculated
a34_b_718208	not calculated
a34_b_718756	not calculated
a34_b_718900	1
a34_b_719141	not calculated
a34_b_719348	0.95
a34_b_719679	0.65
a34_b_719767	0.85
a34_b_719904	1
a34_b_720022	not calculated
a34_b_720095	not calculated
a34_b_720096	not calculated
a34_b_720323	not calculated
a34_b_720505	not calculated
a34_b_720532	not calculated
a34_b_720571	0.7
a34_b_720627	0.4
a34_b_720769	1
a34_b_720781	not calculated
a34_b_720919	1
a34_b_721005	0.75
a34_b_721008	not calculated
a34_b_721547	not calculated
a34_b_721685	1
a34_b_721700	1
a34_b_721802	not calculated
a34_b_721953	not calculated
a34_b_722073	1
a34_b_722251	not calculated
a34_b_722415	0.6
a34_b_722515	not calculated
a34_b_722701	not calculated
a34_b_723299	not calculated
a34_b_723374	0.475
a34_b_723463	not calculated
a34_b_723794	not calculated
a34_b_723986	0.875
a34_b_724067	0.95
a34_b_724258	1
a34_b_724353	not calculated
a34_b_725103	0.325
a34_b_725109	not calculated
a34_b_725372	not calculated
a34_b_725674	0.35
a34_b_725899	not calculated
a36_f_8195	not calculated
a36_f_68134	not calculated
a36_f_88703	not calculated
a36_f_106522	not calculated
a36_f_130344	not calculated
a36_f_156075	1
a36_f_184051	not calculated
a36_f_196496	not calculated
a36_f_205612	0.875
a36_f_242785	not calculated
a36_f_276079	0.475
a36_f_439893	0.475
a36_f_457583	not calculated
a36_f_485123	0.4
a36_f_527288	not calculated
a36_f_695022	1
a36_f_696125	not calculated
a36_f_697920	not calculated
a36_f_699477	not calculated
a36_f_700025	1
a36_f_701557	1
a36_f_701906	not calculated
a36_f_703525	not calculated
a36_f_704561	1
a36_f_705092	not calculated
a36_f_705208	not calculated
a36_f_705264	not calculated
a36_f_705299	not calculated
a36_f_705602	1
a36_f_705756	1
a36_f_705927	not calculated
a36_f_706187	1
a36_f_706613	1
a36_f_708110	1
a36_f_708303	1
a36_f_708313	not calculated
a36_f_708655	1
a36_j_709495	not calculated
a36_j_709648	not calculated
a36_j_710182	not calculated
a36_j_710940	not calculated
a36_j_711271	not calculated
a36_j_711435	1
a36_j_712552	1
a36_j_713928	not calculated
a36_j_714619	not calculated
a36_j_714823	not calculated
a36_b_694802	0.65
a36_b_695402	not calculated
a36_b_695792	0.375
a36_b_696067	0.525
a36_b_696590	1
a36_b_697001	0.825
a36_b_697090	1
a36_b_697519	1
a36_b_697793	1
a36_b_698015	not calculated
a36_b_698513	not calculated
a36_b_698930	1
a36_b_699043	not calculated
a36_b_699164	1
a36_b_699179	not calculated
a36_b_700447	1
a36_b_700898	not calculated
a36_b_701406	not calculated
a36_b_702278	not calculated
a36_b_702556	0.575
a36_b_702818	not calculated
a36_b_703280	not calculated
a36_b_704760	not calculated
a36_b_706061	not calculated
a40_f_27247	not calculated
a40_f_51921	not calculated
a40_f_79909	0.95
a40_f_85513	0.475
a40_f_125350	not calculated
a40_f_171720	not calculated
a40_f_199959	not calculated
a40_f_207225	not calculated
a40_f_231650	not calculated
a40_f_299483	not calculated
a40_f_323116	not calculated
a40_f_333407	0.45
a40_f_336348	not calculated
a40_f_337437	not calculated
a40_f_348292	not calculated
a40_f_388718	not calculated
a40_f_407843	not calculated
a40_f_427969	not calculated
a40_f_449751	not calculated
a40_f_460236	not calculated
a40_f_467042	not calculated
a40_f_498004	not calculated
a40_f_556395	not calculated
a40_f_568182	not calculated
a40_f_579167	not calculated
a40_f_616332	0.675
a40_f_653750	not calculated
a40_f_654492	not calculated
a40_f_654498	1
a40_f_654734	not calculated
a40_f_655412	1
a40_f_655484	not calculated
a40_f_655652	not calculated
a40_f_656055	not calculated
a40_f_656746	not calculated
a40_f_657488	1
a40_f_658599	1
a40_f_659400	not calculated
a40_f_659791	1
a40_f_660078	not calculated
a40_f_661954	1
a40_f_662030	not calculated
a40_f_662102	not calculated
a40_f_662266	not calculated
a40_f_662276	not calculated
a40_f_662380	1
a40_f_662993	not calculated
a40_f_663198	not calculated
a40_f_663263	not calculated
a40_f_663375	not calculated
a40_f_663527	1
a40_f_664282	not calculated
a40_f_665365	1
a40_f_665678	not calculated
a40_f_665715	1
a40_f_665871	not calculated
a40_f_665941	not calculated
a40_f_665949	not calculated
a40_f_665960	1
a40_f_666288	not calculated
a40_f_666432	1
a40_j_666840	1
a40_j_666884	1
a40_j_666946	1
a40_j_667056	not calculated
a40_j_667222	not calculated
a40_j_667639	not calculated
a40_j_667881	not calculated
a40_j_668111	not calculated
a40_j_668156	1
a40_j_668347	not calculated
a40_j_668374	1
a40_j_668447	1
a40_j_668521	1
a40_j_668583	not calculated
a40_j_668766	not calculated
a40_j_668782	not calculated
a40_j_668872	not calculated
a40_j_668973	not calculated
a40_j_669245	1
a40_j_669506	not calculated
a40_j_669685	not calculated
a40_j_669726	1
a40_j_669825	1
a40_j_669880	not calculated
a40_j_670088	not calculated
a40_j_670331	not calculated
a40_j_670697	1
a40_j_671215	not calculated
a40_j_671594	1
a40_j_672041	1
a40_j_672301	1
a40_b_653276	0.5
a40_b_653316	0.425
a40_b_653369	not calculated
a40_b_653800	not calculated
a40_b_653866	not calculated
a40_b_653931	not calculated
a40_b_655254	not calculated
a40_b_656431	not calculated
a40_b_656458	not calculated
a40_b_657031	0.6
a40_b_657965	not calculated
a40_b_658690	0.675
a40_b_658754	not calculated
a40_b_659245	0.625
a40_b_659363	not calculated
a40_b_660188	0.575
a40_b_660212	not calculated
a40_b_660224	0.95
a40_b_660513	1
a40_b_660992	0.475
a40_b_661456	not calculated
a40_b_663400	0.55
a44_f_69742	1
a44_f_75046	0.8
a44_f_82856	not calculated
a44_f_94024	not calculated
a44_f_127006	not calculated
a44_f_132414	1
a44_f_136666	0.95
a44_f_147488	1
a44_f_230851	not calculated
a44_f_236005	not calculated
a44_f_239720	not calculated
a44_f_313201	0.55
a44_f_314959	not calculated
a44_f_320078	not calculated
a44_f_322874	not calculated
a44_f_336208	0.55
a44_f_389378	not calculated
a44_f_429749	0.275
a44_f_432096	not calculated
a44_f_455588	not calculated
a44_f_459061	not calculated
a44_f_460563	0.875
a44_f_470053	0.5
a44_f_471791	1
a44_f_478980	not calculated
a44_f_481027	not calculated
a44_f_511422	0.875
a44_f_536328	0.375
a44_f_541334	1
a44_f_546495	not calculated
a44_f_547498	not calculated
a44_f_548097	0.575
a44_f_556691	not calculated
a44_f_558529	not calculated
a44_f_578133	not calculated
a44_f_606304	not calculated
a44_f_606747	not calculated
a44_f_626968	not calculated
a44_f_627235	not calculated
a44_f_627560	not calculated
a44_f_627928	not calculated
a44_f_629406	not calculated
a44_f_630150	not calculated
a44_f_630258	not calculated
a44_f_631022	not calculated
a44_f_631113	0.5
a44_f_631503	not calculated
a44_f_632038	1
a44_f_632698	not calculated
a44_f_634433	not calculated
a44_f_634892	1
a44_f_635057	not calculated
a44_f_635279	not calculated
a44_f_635640	not calculated
a44_f_635818	not calculated
a44_f_635876	1
a44_f_635908	1
a44_f_636177	not calculated
a44_f_636271	not calculated
a44_f_637749	not calculated
a44_f_637972	not calculated
a44_f_638141	not calculated
a44_f_638273	not calculated
a44_f_638616	1
a44_f_638804	1
a44_f_638832	not calculated
a44_f_638865	1
a44_f_638994	not calculated
a44_j_639611	not calculated
a44_j_639637	not calculated
a44_j_639754	not calculated
a44_j_639761	1
a44_j_640174	not calculated
a44_j_640190	not calculated
a44_j_640467	not calculated
a44_j_640504	not calculated
a44_j_640768	not calculated
a44_j_640896	1
a44_j_640919	not calculated
a44_j_641077	1
a44_j_641398	not calculated
a44_j_641470	not calculated
a44_j_641806	1
a44_j_641846	not calculated
a44_j_641911	1
a44_j_642115	1
a44_j_642147	1
a44_j_642229	1
a44_j_642385	not calculated
a44_j_642405	not calculated
a44_j_642687	1
a44_j_643148	1
a44_j_643500	not calculated
a44_j_643813	1
a44_j_643980	not calculated
a44_j_644124	not calculated
a44_j_644189	not calculated
a44_j_644408	not calculated
a44_j_645050	1
a44_j_645383	not calculated
a44_j_645417	not calculated
a44_b_626433	0.8
a44_b_626704	not calculated
a44_b_627151	0.575
a44_b_627413	1
a44_b_627777	not calculated
a44_b_627869	1
a44_b_628005	not calculated
a44_b_629579	not calculated
a44_b_629654	0.4
a44_b_630678	not calculated
a44_b_630751	not calculated
a44_b_630815	1
a44_b_631236	0.7
a44_b_631404	not calculated
a44_b_631412	0.375
a44_b_632030	1
a44_b_632112	0.275
a44_b_632230	not calculated
a44_b_632851	not calculated
a44_b_633020	not calculated
a44_b_634338	not calculated
a44_b_635786	1
a44_b_635870	1
a48_f_30748	not calculated
a48_f_32404	not calculated
a48_f_60153	not calculated
a48_f_61097	not calculated
a48_f_105786	not calculated
a48_f_149530	not calculated
a48_f_153851	not calculated
a48_f_158042	not calculated
a48_f_174656	not calculated
a48_f_229349	1
a48_f_239380	not calculated
a48_f_276139	0.525
a48_f_319389	not calculated
a48_f_338752	0.925
a48_f_355059	not calculated
a48_f_377294	0.775
a48_f_409926	not calculated
a48_f_442767	not calculated
a48_f_447972	0.95
a48_f_451127	1
a48_f_463352	1
a48_f_471536	1
a48_f_504148	0.75
a48_f_522131	not calculated
a48_f_533708	not calculated
a48_f_545140	0.8
a48_f_547320	not calculated
a48_f_550242	not calculated
a48_f_566293	not calculated
a48_f_601858	not calculated
a48_f_601999	not calculated
a48_f_602316	not calculated
a48_f_603143	1
a48_f_603448	not calculated
a48_f_603857	0.625
a48_f_605072	not calculated
a48_f_605405	1
a48_f_605858	not calculated
a48_f_606623	1
a48_f_606833	not calculated
a48_f_607895	1
a48_f_608236	1
a48_f_608902	not calculated
a48_f_608999	1
a48_f_609155	1
a48_f_609299	not calculated
a48_f_609623	not calculated
a48_f_609672	0.85
a48_f_609865	not calculated
a48_f_609871	not calculated
a48_f_609882	not calculated
a48_f_609889	1
a48_j_610707	1
a48_j_610979	0.5
a48_j_611109	1
a48_j_611396	not calculated
a48_j_611491	not calculated
a48_j_611534	not calculated
a48_j_611544	not calculated
a48_j_611663	1
a48_j_611743	not calculated
a48_j_611813	1
a48_j_612594	1
a48_j_613064	not calculated
a48_j_613084	1
a48_j_613107	not calculated
a48_j_614210	1
a48_j_614487	not calculated
a48_j_614904	not calculated
a48_j_615265	1
a48_j_615551	not calculated
a48_j_615831	1
a48_b_598225	not calculated
a48_b_598753	1
a48_b_599045	1
a48_b_599129	not calculated
a48_b_599303	1
a48_b_599420	0.525
a48_b_599482	not calculated
a48_b_600245	1
a48_b_600851	1
a48_b_603151	not calculated
a48_b_603416	not calculated
a48_b_603769	1
a48_b_604499	not calculated
a48_b_604826	0.3
a48_b_604878	not calculated
a48_b_605849	not calculated
a48_b_606880	1
a48_b_606945	1
a52_f_7541	not calculated
a52_f_24470	1
a52_f_65586	1
a52_f_71299	1
a52_f_94928	not calculated
a52_f_104254	not calculated
a52_f_113308	not calculated
a52_f_120758	0.3
a52_f_191805	0.5
a52_f_198355	0.4
a52_f_228445	not calculated
a52_f_252749	not calculated
a52_f_263867	not calculated
a52_f_266642	0.75
a52_f_272285	not calculated
a52_f_280248	1
a52_f_293902	not calculated
a52_f_310394	not calculated
a52_f_331393	0.525
a52_f_332865	not calculated
a52_f_354340	not calculated
a52_f_361428	1
a52_f_361755	not calculated
a52_f_387036	not calculated
a52_f_390786	not calculated
a52_f_394838	not calculated
a52_f_410205	1
a52_f_415319	1
a52_f_426701	1
a52_f_427870	1
a52_f_445032	1
a52_f_467158	not calculated
a52_f_467643	0.775
a52_f_480788	0.55
a52_f_481839	not calculated
a52_f_493638	not calculated
a52_f_528586	not calculated
a52_f_568557	not calculated
a52_f_568683	not calculated
a52_f_569230	not calculated
a52_f_569973	1
a52_f_571145	not calculated
a52_f_571480	not calculated
a52_f_571898	not calculated
a52_f_572121	not calculated
a52_f_573716	not calculated
a52_f_573836	not calculated
a52_f_574500	not calculated
a52_f_574746	1
a52_f_575362	not calculated
a52_f_575813	not calculated
a52_f_576051	not calculated
a52_f_576059	not calculated
a52_f_576492	1
a52_f_576560	1
a52_f_576881	1
a52_f_577023	not calculated
a52_f_577705	1
a52_f_577852	not calculated
a52_f_578417	1
a52_f_578534	0.425
a52_f_578937	1
a52_f_579507	not calculated
a52_f_579549	not calculated
a52_f_579569	not calculated
a52_f_579758	1
a52_j_580407	not calculated
a52_j_580460	not calculated
a52_j_580536	not calculated
a52_j_580579	0.5
a52_j_580647	1
a52_j_580733	1
a52_j_581314	not calculated
a52_j_581784	not calculated
a52_j_582249	not calculated
a52_j_582332	not calculated
a52_j_582403	1
a52_j_582595	0.975
a52_j_582954	1
a52_j_583524	1
a52_j_583674	1
a52_j_584651	1
a52_j_584691	1
a52_j_584804	1
a52_j_586124	not calculated
a52_b_568264	not calculated
a52_b_568654	not calculated
a52_b_570041	1
a52_b_570136	1
a52_b_570558	1
a52_b_570561	1
a52_b_570840	not calculated
a52_b_570858	not calculated
a52_b_570890	1
a52_b_571168	not calculated
a52_b_571326	not calculated
a52_b_571527	not calculated
a52_b_571928	1
a52_b_572188	not calculated
a52_b_572242	1
a52_b_572254	not calculated
a52_b_573210	not calculated
a52_b_573656	not calculated
a52_b_574083	not calculated
a52_b_574480	not calculated
a52_b_574504	not calculated
a52_b_574773	not calculated
a52_b_575608	0.825
a52_b_576314	not calculated
a56_f_41	not calculated
a56_f_6428	0.75
a56_f_19447	0.375
a56_f_21824	not calculated
a56_f_22050	not calculated
a56_f_28222	not calculated
a56_f_28442	not calculated
a56_f_31938	not calculated
a56_f_37401	not calculated
a56_f_38570	not calculated
a56_f_39442	0.45
a56_f_40227	not calculated
a56_f_40238	1
a56_f_73092	not calculated
a56_f_73757	0.65
a56_f_74992	not calculated
a56_f_86371	not calculated
a56_f_87732	0.5
a56_f_88757	1
a56_f_122909	0.55
a56_f_142998	0.825
a56_f_169348	not calculated
a56_f_211849	not calculated
a56_f_221324	not calculated
a56_f_223206	0.45
a56_f_225749	not calculated
a56_f_228944	1
a56_f_233168	not calculated
a56_f_241126	0.45
a56_f_243746	not calculated
a56_f_272412	not calculated
a56_f_287222	not calculated
a56_f_291474	not calculated
a56_f_293327	not calculated
a56_f_297366	not calculated
a56_f_317456	not calculated
a56_f_329696	not calculated
a56_f_338900	0.975
a56_f_347770	not calculated
a56_f_359013	not calculated
a56_f_361495	not calculated
a56_f_362133	1
a56_f_369857	not calculated
a56_f_429042	1
a56_f_448887	0.75
a56_f_472708	not calculated
a56_f_489939	0.925
a56_f_491231	1
a56_f_499307	not calculated
a56_f_513764	not calculated
a56_f_515377	not calculated
a56_f_519193	not calculated
a56_f_524577	not calculated
a56_f_537517	not calculated
a56_f_546372	not calculated
a56_f_550774	not calculated
a56_f_552107	1
a56_f_552516	1
a56_f_553412	0.95
a56_f_553696	not calculated
a56_f_553741	not calculated
a56_f_554013	not calculated
a56_f_554054	not calculated
a56_f_554718	not calculated
a56_f_554790	not calculated
a56_f_555505	not calculated
a56_f_555872	not calculated
a56_f_556348	0.65
a56_f_556425	not calculated
a56_f_556830	not calculated
a56_f_558041	not calculated
a56_f_558196	not calculated
a56_f_558339	1
a56_f_558716	not calculated
a56_f_559375	not calculated
a56_f_559541	1
a56_f_559666	1
a56_f_559976	not calculated
a56_f_560295	1
a56_f_560465	not calculated
a56_f_560695	not calculated
a56_f_562184	not calculated
a56_f_563092	not calculated
a56_j_563624	not calculated
a56_j_564190	not calculated
a56_j_564467	not calculated
a56_j_564635	not calculated
a56_j_565936	not calculated
a56_j_566379	not calculated
a56_j_566537	1
a56_j_569299	1
a56_b_552453	0.9
a56_b_552646	not calculated
a56_b_552717	not calculated
a56_b_553054	not calculated
a56_b_553304	not calculated
a56_b_553349	0.975
a56_b_553429	0.675
a56_b_554553	not calculated
a56_b_555470	0.575
a56_b_556814	not calculated
a56_b_556901	1
a56_b_557059	1
a56_b_557555	not calculated
a56_b_557557	not calculated
a56_b_558262	not calculated
a56_b_558347	1
a56_b_558826	1
a56_b_558910	1
a56_b_558958	not calculated
a56_b_559012	0.925
a56_b_559687	1
a56_b_559810	1
a60_f_7682	1
a60_f_24066	not calculated
a60_f_33047	not calculated
a60_f_45026	not calculated
a60_f_51766	not calculated
a60_f_72269	not calculated
a60_f_83916	not calculated
a60_f_91395	not calculated
a60_f_95137	not calculated
a60_f_100618	not calculated
a60_f_106690	0.95
a60_f_113759	not calculated
a60_f_119705	1
a60_f_125715	not calculated
a60_f_130851	not calculated
a60_f_134533	not calculated
a60_f_145253	not calculated
a60_f_149378	not calculated
a60_f_150726	1
a60_f_155500	not calculated
a60_f_167940	0.975
a60_f_185248	not calculated
a60_f_188667	not calculated
a60_f_210159	not calculated
a60_f_218629	1
a60_f_228588	not calculated
a60_f_230651	not calculated
a60_f_244045	not calculated
a60_f_248671	1
a60_f_291361	not calculated
a60_f_293849	not calculated
a60_f_298458	1
a60_f_310118	not calculated
a60_f_327535	not calculated
a60_f_331506	not calculated
a60_f_332148	not calculated
a60_f_333031	not calculated
a60_f_336113	not calculated
a60_f_348615	not calculated
a60_f_354060	not calculated
a60_f_369756	1
a60_f_389959	not calculated
a60_f_407217	not calculated
a60_f_417077	not calculated
a60_f_422112	not calculated
a60_f_443868	not calculated
a60_f_451819	not calculated
a60_f_471458	0.85
a60_f_497543	not calculated
a60_f_498267	1
a60_f_499619	not calculated
a60_f_529053	not calculated
a60_f_529382	not calculated
a60_f_529504	not calculated
a60_f_530264	not calculated
a60_f_530535	0.45
a60_f_530984	not calculated
a60_f_533194	not calculated
a60_f_534128	0.575
a60_f_534188	1
a60_f_534659	not calculated
a60_f_535741	1
a60_f_535869	not calculated
a60_f_536266	not calculated
a60_f_536433	not calculated
a60_f_537052	not calculated
a60_f_538066	not calculated
a60_f_538274	not calculated
a60_f_538332	not calculated
a60_f_538979	1
a60_f_539151	not calculated
a60_j_539785	1
a60_j_539846	1
a60_j_540466	1
a60_j_540606	not calculated
a60_j_540738	1
a60_j_541170	not calculated
a60_j_542034	1
a60_j_542066	not calculated
a60_j_542727	not calculated
a60_j_543205	1
a60_j_543575	1
a60_j_544178	0.575
a60_j_544350	not calculated
a60_j_545363	not calculated
a60_b_529178	not calculated
a60_b_529487	not calculated
a60_b_530186	not calculated
a60_b_530499	not calculated
a60_b_530970	not calculated
a60_b_531247	0.425
a60_b_531342	not calculated
a60_b_532295	not calculated
a60_b_533580	not calculated
a60_b_534395	0.725
a60_b_534436	1
a60_b_534524	0.55
a60_b_534879	not calculated
a60_b_535895	1
a64_f_10	not calculated
a64_f_3518	not calculated
a64_f_18382	not calculated
a64_f_25747	1
a64_f_35503	1
a64_f_36829	1
a64_f_56809	not calculated
a64_f_58852	0.625
a64_f_65783	not calculated
a64_f_74661	not calculated
a64_f_81311	not calculated
a64_f_101300	not calculated
a64_f_103568	not calculated
a64_f_117626	not calculated
a64_f_142801	not calculated
a64_f_153005	not calculated
a64_f_187915	0.6
a64_f_196418	not calculated
a64_f_197991	not calculated
a64_f_213617	not calculated
a64_f_226495	0.725
a64_f_232603	0.75
a64_f_233145	not calculated
a64_f_236159	not calculated
a64_f_251128	not calculated
a64_f_252313	1
a64_f_273316	not calculated
a64_f_282310	not calculated
a64_f_288860	not calculated
a64_f_290084	not calculated
a64_f_311177	not calculated
a64_f_331986	not calculated
a64_f_369255	1
a64_f_370219	not calculated
a64_f_375027	not calculated
a64_f_379947	not calculated
a64_f_382370	0.775
a64_f_386575	not calculated
a64_f_391403	not calculated
a64_f_402024	not calculated
a64_f_431680	not calculated
a64_f_435794	1
a64_f_439033	not calculated
a64_f_471067	not calculated
a64_f_476193	0.45
a64_f_477761	not calculated
a64_f_478181	not calculated
a64_f_484976	not calculated
a64_f_496664	0.725
a64_f_497328	0.475
a64_f_506569	not calculated
a64_f_506595	not calculated
a64_f_507218	not calculated
a64_f_508355	1
a64_f_509429	not calculated
a64_f_509847	1
a64_f_510496	0.375
a64_f_510520	not calculated
a64_f_511041	0.975
a64_f_511244	1
a64_f_512291	not calculated
a64_f_512465	not calculated
a64_f_512993	1
a64_f_513044	not calculated
a64_f_513102	1
a64_f_513239	not calculated
a64_f_513527	not calculated
a64_f_514139	not calculated
a64_f_514497	not calculated
a64_f_514856	not calculated
a64_f_514888	not calculated
a64_f_515742	not calculated
a64_f_516123	not calculated
a64_f_516251	1
a64_f_516256	not calculated
a64_f_516287	not calculated
a64_j_516692	not calculated
a64_j_517084	1
a64_j_517130	not calculated
a64_j_517529	1
a64_j_517734	1
a64_j_517967	not calculated
a64_j_518073	1
a64_j_519094	1
a64_j_520130	1
a64_j_520264	not calculated
a64_j_520396	not calculated
a64_j_520468	not calculated
a64_j_520534	1
a64_j_522040	not calculated
a64_b_506176	not calculated
a64_b_506304	not calculated
a64_b_506479	0.9
a64_b_506642	not calculated
a64_b_506729	not calculated
a64_b_506811	0.575
a64_b_506864	not calculated
a64_b_506908	not calculated
a64_b_507294	0.625
a64_b_507582	1
a64_b_507711	not calculated
a64_b_507870	1
a64_b_508032	not calculated
a64_b_508500	not calculated
a64_b_508590	1
a64_b_508624	not calculated
a64_b_508638	1
a64_b_508679	not calculated
a64_b_508680	0.625
a64_b_508862	not calculated
a64_b_509255	not calculated
a64_b_509388	not calculated
a64_b_509722	1
a64_b_510067	not calculated
[truncated: 30,904 more rows]

## Sheet: Table S3
	Pop.G		Pop.J		Pop.LC		Pop.M
Transcript	TajimaD	Pval.normal	TajimaD	Pval.normal	TajimaD	Pval.normal	TajimaD	Pval.normal
a22_f_856572	0.667001	0.504771	0.772199	0.439997	0.472013	0.636917	1.67278	0.0943708
a22_f_856639	-0.128358	0.897865	-0.178314	0.858476	1.14977	0.250237	-0.248047	0.804098
a22_f_856757	-0.683986	0.493984	0.193094	0.846886	0.0259286	0.979314	1.82285	0.0683263
a22_f_856811	-0.364457	0.715517	-0.849715	0.395484	-1.10317	0.269954	1.06589	0.286471
a22_f_856925	-1.01238	0.311355	-3.55395	0.000379485	0.483251	0.628918	1.73943	0.0819594
a22_f_857030	1.48617	0.137235	-0.430333	0.666953	0.414732	0.678338	1.99554	0.0459839
a22_f_857035	2.02262	0.0431127	2.01092	0.0443343	1.35494	0.175438	-0.468372	0.639519
a22_f_857055	-1.88236	0.0597872	-3.7622	0.000168425	-3.76676	0.000165379	-4.19153	2.77078e-05
a22_f_857252	0.112519	0.910412	1.82285	0.0683263	-0.72873	0.466167	-0.515317	0.606332
a22_f_857263	-2.53058	0.0113872	-0.128358	0.897865	-1.14053	0.254064	NA	NA
a22_f_857271	-1.56701	0.117113	1.00271	0.316003	-1.95839	0.050184	-1.63095	0.102901
a22_f_857287	-2.16494	0.0303925	-2.58597	0.00971046	-2.77445	0.00552946	-2.69677	0.00700153
a22_f_857314	-3.55124	0.000383422	-3.94658	7.92749e-05	-0.194921	0.845455	NA	NA
a22_f_857373	-2.56348	0.0103627	-1.12253	0.261639	-1.54446	0.122476	-1.42837	0.153185
a22_f_857400	-1.0886	0.276332	-3.23933	0.00119811	-2.48881	0.0128171	-1.74938	0.0802259
a22_f_857461	-2.64798	0.00809739	-2.60711	0.00913093	-3.62814	0.000285475	-4.26643	1.98629e-05
a22_f_857467	-2.30183	0.0213446	-4.33926	1.42966e-05	-3.65975	0.000252458	-4.28197	1.85243e-05
a22_f_857481	-1.64019	0.100965	-2.43619	0.0148428	-1.87365	0.0609785	-3.04644	0.00231565
a22_f_857553	-0.344555	0.730429	-0.45947	0.645896	0.153065	0.878347	0.429231	0.667755
a22_f_857652	-2.55748	0.0105435	-3.58412	0.000338219	-2.55147	0.0107271	-2.93552	0.00332994
a22_f_857659	-0.194921	0.845455	NA	NA	-0.849715	0.395484	NA	NA
a22_f_857675	0.106523	0.915167	0.671894	0.501651	-0.491645	0.62297	1.77852	0.0753186
a22_f_857686	-0.660626	0.508852	NA	NA	-0.660626	0.508852	-0.194921	0.845455
a22_f_857705	-2.25478	0.0241474	-0.0328977	0.973756	-0.381751	0.702646	0.672137	0.501497
a22_f_857729	-2.93993	0.00328286	-1.42802	0.153285	-1.01312	0.311002	-0.776639	0.437372
a22_f_857746	-1.19924	0.230437	-1.69919	0.0892825	-1.74633	0.0807535	-3.04388	0.00233549
a22_j_858353	0.668553	0.503781	-0.715874	0.474069	1.09997	0.271345	2.1277	0.0333618
a22_j_858370	-2.02739	0.0426222	0.554178	0.579457	NA	NA	-1.14053	0.254064
a22_j_858467	-2.03182	0.0421723	1.64575	0.099815	-2.54845	0.0108203	-2.76835	0.00563415
a22_j_858481	0.274528	0.783679	1.93053	0.0535416	1.19715	0.23125	1.26506	0.20585
a22_j_858506	-1.80503	0.0710701	-2.51949	0.0117524	-3.13173	0.00173779	-2.11048	0.0348172
a22_j_858533	-3.32188	0.000894135	NA	NA	-0.248047	0.804098	-0.194921	0.845455
a22_j_858536	-3.12617	0.00177099	-3.97593	7.01041e-05	-3.66072	0.000251506	-3.62941	0.00028407
a22_j_858702	1.73943	0.0819594	0.472013	0.636917	-0.258315	0.796164	1.3564	0.174971
a22_j_858882	-2.6092	0.00907536	-3.20056	0.00137162	-3.69346	0.000221224	-3.59863	0.000319895
a22_j_858905	-1.25718	0.208687	-1.02173	0.306908	0.199769	0.841661	-0.379008	0.704682
a22_j_858991	-4.0042	6.22282e-05	-4.21079	2.54485e-05	-3.88548	0.00010213	-3.7867	0.000152663
a22_j_859075	-4.16075	3.17203e-05	-2.30708	0.0210503	-2.48724	0.012874	0.921207	0.356942
a22_j_859114	-1.14053	0.254064	-1.14053	0.254064	-0.194921	0.845455	1.06589	0.286471
a22_j_859131	-1.8091	0.0704354	0.908388	0.363673	-3.21562	0.00130161	-2.74869	0.00598343
a22_j_859362	-0.440064	0.659891	-4.09893	4.15069e-05	-3.82085	0.000132991	-4.04512	5.2297e-05
a22_j_859396	0.462964	0.64339	0.395497	0.692476	-2.7103	0.00672217	1.37378	0.169511
a22_j_859449	-2.98066	0.00287628	-0.127548	0.898507	-3.06524	0.00217494	0.848684	0.396057
a22_j_859486	-1.10317	0.269954	-0.828791	0.407222	0.103765	0.917356	0.908388	0.363673
a22_j_859724	-0.06323	0.949583	0.730195	0.465271	-1.88311	0.059685	0.608929	0.542571
a22_j_859864	-2.08408	0.0371525	-3.31742	0.000908541	-3.5336	0.00040994	-3.3808	0.000722744
a22_j_859910	0.460319	0.645287	-2.2219	0.02629	0.292479	0.76992	-2.31524	0.0205996
a22_j_860041	1.35494	0.175438	2.66264	0.00775309	0.652535	0.514056	0.0543523	0.956654
a22_j_860074	1.48617	0.137235	-1.14053	0.254064	NA	NA	NA	NA
a22_j_860467	-3.32523	0.000883451	-1.4654	0.142813	-1.64437	0.1001	1.13131	0.257926
a22_j_860519	0.682784	0.494743	0.610807	0.541327	1.96996	0.0488427	-1.74687	0.0806605
a22_j_860719	-1.28348	0.199324	1.4226	0.154852	-0.98759	0.323353	-0.381751	0.702646
a22_j_860872	-3.33109	0.000865066	-3.03621	0.00239572	-3.83417	0.00012599	-3.52079	0.000430257
a22_j_860894	NA	NA	NA	NA	-1.62929	0.103252	NA	NA
a22_j_860989	-0.660626	0.508852	-0.194921	0.845455	NA	NA	NA	NA
a22_j_861023	0.092233	0.926513	0.827926	0.407713	0.687249	0.491926	0.597449	0.550208
a22_j_861046	-0.179098	0.857861	-1.14053	0.254064	-1.14053	0.254064	-0.849715	0.395484
a22_j_861111	-2.44314	0.01456	1.06589	0.286471	-0.381751	0.702646	-0.211712	0.832332
a22_j_861309	-1.42542	0.154035	0.868157	0.385309	-4.40722	1.04704e-05	-1.14053	0.254064
a22_j_861318	-0.194921	0.845455	NA	NA	NA	NA	0.219917	0.825935
a22_j_861564	0.976155	0.328988	0.650624	0.515289	0.549868	0.58241	1.48136	0.138509
a22_j_861582	-0.194921	0.845455	NA	NA	NA	NA	NA	NA
a22_j_861740	0.0264588	0.978891	0.219917	0.825935	1.48617	0.137235	-1.45138	0.146673
a22_j_861875	-1.34982	0.177073	-3.27186	0.00106841	-2.92239	0.00347358	-3.42863	0.000606643
a22_j_861903	-0.329266	0.741955	0.821586	0.411313	1.48617	0.137235	0.219917	0.825935
a22_j_862070	NA	NA	NA	NA	-0.248047	0.804098	NA	NA
a24_b_764452	1.38681	0.165501	2.59941	0.00933832	2.44634	0.0144316	1.2016	0.229519
a24_b_764530	1.78499	0.0742633	0.665445	0.505766	0.841002	0.400347	2.73406	0.00625592
a24_b_765674	0.0758882	0.939508	-3.50386	0.000458563	-0.27918	0.780107	1.97294	0.0485022
a24_b_766420	1.53387	0.125061	0.716606	0.473617	-2.83342	0.00460534	-0.250182	0.802446
a24_b_767627	1.06589	0.286471	1.3564	0.174971	1.06589	0.286471	0.82223	0.410946
a24_b_767806	-0.248047	0.804098	-3.86907	0.000109251	-4.07181	4.66486e-05	-1.14053	0.254064
a24_b_768075	-3.82374	0.000131443	-4.35875	1.30805e-05	-4.42073	9.83696e-06	NA	NA
a24_b_768455	NA	NA	-4.40722	1.04704e-05	NA	NA	NA	NA
a24_b_768727	0.699101	0.484489	-2.4963	0.0125498	-2.42998	0.0150996	-2.07116	0.0383434
a24_b_768893	-2.80626	0.00501203	-4.33926	1.42966e-05	-4.28197	1.85243e-05	-4.37643	1.20642e-05
a24_b_768908	-2.21831	0.0265339	-3.02616	0.00247684	-2.84318	0.00446655	-3.49628	0.000471794
a24_b_769240	-0.460534	0.645133	-0.248047	0.804098	0.622106	0.533872	1.3811	0.167249
a24_b_770554	0.27717	0.78165	0.6545	0.51279	1.25155	0.210732	1.90967	0.0561755
a24_b_771243	-0.194921	0.845455	NA	NA	-4.09893	4.15069e-05	NA	NA
a24_b_771419	-2.28648	0.0222263	-1.81451	0.0695995	-1.70733	0.0877603	-2.99563	0.00273875
a24_b_771450	-2.43477	0.0149013	-2.44723	0.0143958	-2.11048	0.0348172	-1.50388	0.132612
a24_b_772350	2.073	0.038172	1.35093	0.176718	0.917203	0.359036	-0.0252301	0.979871
a24_b_772457	-1.83781	0.0660897	-3.2396	0.00119696	-3.20645	0.00134385	-3.05331	0.00226328
a24_b_773231	-3.08166	0.00205851	-4.26643	1.98629e-05	-3.76842	0.000164283	-3.74362	0.000181389
a24_b_773793	-2.28467	0.0223323	0.996725	0.318898	1.24874	0.211761	-1.43638	0.150895
a24_b_774139	-0.218338	0.827166	0.219917	0.825935	1.06589	0.286471	1.3811	0.167249
a24_b_776014	1.62485	0.104194	0.120126	0.904384	0.866645	0.386136	-1.48688	0.137046
a24_b_776214	0.0972388	0.922537	-1.38479	0.166118	-0.232038	0.816508	2.38579	0.0170423
a24_f_105666	1.07238	0.283547	1.17137	0.241448	0.82223	0.410946	0.537516	0.590911
a24_f_132776	-1.42777	0.153358	-0.943981	0.345179	-1.85021	0.0642827	1.25544	0.209319
a24_f_139719	0.50609	0.612793	1.07934	0.280438	0.253891	0.799579	0.688807	0.490945
a24_f_1709	-0.446789	0.655027	-2.66219	0.00776342	-2.80697	0.005001	-3.13329	0.0017286
a24_f_177644	-1.99793	0.0457247	0.358461	0.719999	1.68302	0.0923715	0.752352	0.451839
a24_f_25136	-3.33076	0.000866098	-3.67599	0.000236927	0.787694	0.430875	1.51185	0.130571
a24_f_251384	-3.31485	0.000916926	-3.72299	0.000196878	-3.42833	0.000607314	-0.00381438	0.996957
a24_f_341965	1.65444	0.098039	1.53387	0.125061	1.5679	0.116904	-1.43528	0.151209
a24_f_352385	-2.00941	0.0444942	-0.724944	0.468486	-2.09362	0.0362937	-3.52009	0.000431401
a24_f_405290	-0.403009	0.686942	-0.0623611	0.950275	-0.171249	0.864028	0.0460829	0.963244
a24_f_444638	NA	NA	NA	NA	NA	NA	-0.248047	0.804098
a24_f_45149	-0.669969	0.502878	-3.78156	0.000155847	-3.59534	0.000323974	-2.31079	0.0208446
a24_f_49992	0.302464	0.762299	-0.00920931	0.992652	1.13986	0.254344	1.57857	0.114436
a24_f_501979	-2.90484	0.00367438	1.75751	0.0788302	0.228852	0.818984	-1.38479	0.166118
a24_f_513445	-2.32543	0.0200492	-0.0474906	0.962122	1.06589	0.286471	-0.539933	0.589244
a24_f_539816	0.409191	0.682399	-1.42189	0.155059	-1.28348	0.199324	1.06589	0.286471
a24_f_540373	1.58627	0.112678	-2.65671	0.00789075	-0.0814366	0.935095	0.30014	0.764071
a24_f_544312	-2.2529	0.0242657	0.307302	0.758614	1.48617	0.137235	0.554178	0.579457
a24_f_562140	0.529474	0.596477	1.12276	0.26154	1.51269	0.130358	1.45078	0.14684
a24_f_671797	1.06589	0.286471	-1.14053	0.254064	-0.194921	0.845455	1.3811	0.167249
a24_f_716903	1.3811	0.167249	-0.194921	0.845455	-1.14053	0.254064	-0.476012	0.634066
a24_f_719261	-3.43785	0.00058636	-1.14053	0.254064	-3.69396	0.000220787	NA	NA
a24_f_719524	1.5746	0.115348	-0.338975	0.734629	1.069	0.285069	1.088	0.276596
a24_f_721359	NA	NA	NA	NA	-0.381751	0.702646	NA	NA
a24_f_75698	1.06589	0.286471	-3.83327	0.000126449	0.540555	0.588815	-2.77548	0.00551197
a24_f_764332	-1.86153	0.0626691	2.23601	0.0253508	-0.544531	0.586076	1.24442	0.213344
a24_f_764416	-4.40722	1.04704e-05	NA	NA	-4.33926	1.42966e-05	-4.40722	1.04704e-05
a24_f_764582	-4.01866	5.85303e-05	-4.19153	2.77078e-05	-0.378513	0.70505	-3.81373	0.000136885
a24_f_765110	0.58758	0.556815	-1.3328	0.182599	-2.07604	0.0378901	-1.75295	0.0796111
a24_f_767007	0.948619	0.342814	-1.81751	0.0691396	1.07238	0.283547	-3.64825	0.000264032
a24_f_768816	-2.52543	0.0115555	-2.27428	0.0229494	-2.65245	0.00799095	0.125626	0.900028
a24_f_769488	-3.69172	0.000222746	-4.16931	3.05519e-05	-4.40247	1.07023e-05	-4.29357	1.75819e-05
a24_f_769577	1.30534	0.191776	-0.544806	0.585887	0.394102	0.693506	-0.592093	0.553788
a24_f_770682	-3.51757	0.000435513	-2.43186	0.0150214	-2.5685	0.0102141	-2.46168	0.0138288
a24_f_771385	-0.868394	0.385179	-0.806624	0.419883	-2.56362	0.0103588	-1.82331	0.0682567
a24_f_771849	-4.20091	2.65848e-05	-3.49084	0.000481507	-3.63192	0.000281317	NA	NA
a24_f_772741	-3.9664	7.29655e-05	-3.77839	0.000157843	1.06589	0.286471	-4.40722	1.04704e-05
a24_f_773179	-0.871161	0.383666	-2.50856	0.0121224	-2.10581	0.0352205	-1.35358	0.17587
a24_f_773260	-3.62795	0.000285683	-3.83105	0.000127596	-2.76392	0.00571118	-2.81275	0.00491197
a24_f_773347	-3.40239	0.000667984	-4.09186	4.27919e-05	-0.381751	0.702646	-1.14053	0.254064
a24_f_773545	-2.17893	0.0293367	-2.24514	0.0247589	-2.97619	0.0029185	1.47162	0.141123
a24_f_773624	1.54768	0.121699	-2.31964	0.0203603	0.593954	0.552543	-2.57051	0.0101549
a24_f_773878	0.863182	0.388038	0.873231	0.382537	-0.684985	0.493353	0.808905	0.41857
a24_f_774235	-2.0001	0.0454897	-1.31748	0.187678	-1.69953	0.0892203	-2.83932	0.00452105
a24_f_774408	0.051508	0.958921	NA	NA	-1.71347	0.0866262	NA	NA
a24_f_774531	-3.17905	0.0014776	-3.00882	0.00262265	-2.38653	0.017008	-1.23585	0.216514
a24_f_774713	-3.45078	0.000558961	-0.194921	0.845455	1.06589	0.286471	-1.14053	0.254064
a24_f_774797	-0.10451	0.916765	1.06259	0.28797	0.748642	0.454073	0.408324	0.683035
a24_f_774818	0.22005	0.825832	1.75751	0.0788302	-1.48326	0.138007	-0.72873	0.466167
a24_f_774832	-0.332183	0.739751	0.554178	0.579457	NA	NA	NA	NA
a24_f_774882	-2.28769	0.0221554	-4.03157	5.54054e-05	-3.93378	8.3622e-05	-3.55675	0.000375468
a24_f_775390	-3.31794	0.000906844	0.472013	0.636917	0.472013	0.636917	1.75751	0.0788302
a24_f_775397	-1.24342	0.213714	-2.54169	0.0110317	-3.11495	0.00183975	-2.08591	0.0369869
a24_f_775461	0.184228	0.853835	0.199769	0.841661	1.14977	0.250237	2.11532	0.0344026
a24_f_775531	1.03644	0.299997	-0.378513	0.70505	-0.0282963	0.977426	1.27251	0.203193
a24_f_775882	1.14124	0.253769	1.2227	0.221444	-1.98343	0.0473199	0.125626	0.900028
a24_f_776440	-3.42975	0.000604128	-3.67941	0.000233776	-3.42795	0.000608155	0.897769	0.369309
a24_f_776457	-1.63795	0.101432	-2.48499	0.0129556	-2.77534	0.00551439	-2.52428	0.0115937
a24_f_776652	-0.258656	0.795901	-1.45138	0.146673	0.184228	0.853835	0.287019	0.774098
a24_f_776919	1.06589	0.286471	-1.14053	0.254064	1.06589	0.286471	-0.194921	0.845455
a24_f_776995	-4.09186	4.27919e-05	-3.54699	0.000389663	-3.84843	0.000118875	-3.98755	6.6759e-05
a24_f_777048	-2.89959	0.00373648	-1.96011	0.0499825	-2.09126	0.0365045	-3.25312	0.00114146
a24_f_777205	0.440029	0.659916	0.0754676	0.939843	1.2317	0.218059	1.13131	0.257926
a24_f_777665	2.26018	0.0238098	0.558133	0.576753	-0.076295	0.939184	-3.08457	0.00203848
a24_f_777853	-1.59284	0.111197	1.17137	0.241448	-1.62929	0.103252	-1.14053	0.254064
a24_f_778074	-1.74648	0.0807273	-2.85197	0.0043449	-0.165747	0.868356	-2.08725	0.036866
a24_f_778246	0.667001	0.504771	-3.15506	0.00160465	-2.67411	0.00749273	-2.79185	0.00524083
a24_f_778606	-2.29784	0.021571	-3.54727	0.000389242	-3.64012	0.000272513	-3.08613	0.00202782
a24_f_778621	-0.332183	0.739751	-1.14053	0.254064	-1.45138	0.146673	NA	NA
a24_f_778643	-3.03849	0.00237764	-1.57231	0.115878	-3.45011	0.000560367	2.40481	0.0161808
a24_f_778912	-2.19143	0.0284208	NA	NA	-0.98759	0.323353	0.0717655	0.942788
a24_f_778934	1.30631	0.191447	0.586539	0.557513	-0.0282963	0.977426	0.472013	0.636917
a24_f_778964	-1.72949	0.083721	-3.59912	0.000319302	-3.31182	0.000926905	-3.93772	8.22599e-05
a24_f_778980	-3.97456	7.05086e-05	-1.45138	0.146673	-4.29351	1.75873e-05	-4.07094	4.68235e-05
a24_j_779475	0.117817	0.906213	-1.4289	0.153034	-0.332183	0.739751	1.75751	0.0788302
a24_j_779495	-0.420629	0.674026	-0.73093	0.464822	-1.11375	0.265388	-1.35469	0.175516
a24_j_779543	-4.01866	5.85303e-05	-3.66072	0.000251506	-3.37924	0.000726871	-3.81391	0.000136788
a24_j_779879	1.27047	0.203918	0.868157	0.385309	1.27047	0.203918	0.219917	0.825935
a24_j_780090	-0.490436	0.623825	0.103765	0.917356	-0.828791	0.407222	0.672137	0.501497
a24_j_780703	-2.4312	0.0150491	-3.1795	0.00147528	-2.66138	0.00778215	-3.22547	0.00125764
a24_j_781097	-2.84938	0.00438044	-2.48198	0.0130653	-1.37314	0.169708	-2.40598	0.0161291
a24_j_781139	-2.24858	0.0245391	-3.70101	0.000214742	-0.672731	0.501118	-3.84149	0.00012229
a24_j_781402	-2.93729	0.00331093	-4.00538	6.19188e-05	-3.29981	0.000967501	-3.29281	0.000991926
a24_j_781726	1.65715	0.09749	-4.2064	2.59466e-05	1.01407	0.310548	0.831702	0.405577
a24_j_781744	-3.45423	0.000551871	-3.56339	0.000366091	-3.92165	8.79456e-05	-2.95153	0.00316203
a24_j_781770	-0.237037	0.812628	0.665367	0.505815	-1.83094	0.0671101	1.06589	0.286471
a24_j_781878	-2.45891	0.0139359	-4.18197	2.88991e-05	-2.95722	0.00310423	-4.3125	1.61417e-05
a24_j_782052	-3.16241	0.0015647	1.22248	0.221527	-0.177853	0.858839	-0.194921	0.845455
a24_j_782464	-3.68703	0.000226891	-3.30461	0.000951078	-3.92424	8.70051e-05	-3.64028	0.000272344
a24_j_783063	-3.66589	0.00024648	-3.93344	8.37391e-05	-3.99055	6.59206e-05	0.747463	0.454784
a24_j_783117	-1.19321	0.232789	-3.4768	0.000507433	-0.45947	0.645896	1.48617	0.137235
a24_j_783394	1.43741	0.1506	1.45789	0.14487	0.176775	0.859685	0.390808	0.695939
a24_j_783505	-3.22202	0.0012729	-3.40092	0.000671585	-3.73034	0.000191219	-3.24342	0.00118105
a24_j_783632	-0.362474	0.716998	2.40481	0.0161808	2.05918	0.0394767	-0.544531	0.586076
a24_j_783838	0.472013	0.636917	0.221858	0.824424	-1.14053	0.254064	1.22248	0.221527
a24_j_783911	1.9325	0.0532977	-1.06909	0.285029	0.782566	0.433882	1.75755	0.0788234
a26_b_712306	-2.27789	0.0227334	-4.26049	2.03976e-05	-4.01528	5.93758e-05	-4.33926	1.42966e-05
a26_b_712831	0.310204	0.756406	1.64575	0.099815	-0.0370363	0.970456	0.526127	0.5988
a26_b_713237	-0.247724	0.804348	-0.10451	0.916765	0.0492984	0.960682	0.597449	0.550208
a26_b_713924	-1.62929	0.103252	-3.9133	9.10445e-05	-1.14053	0.254064	NA	NA
a26_b_714144	-2.8457	0.00443139	-2.4372	0.0148016	-3.02275	0.00250491	-3.20689	0.00134177
a26_b_714962	-0.381751	0.702646	-2.23574	0.0253687	-2.83976	0.00451477	-2.85283	0.00433313
a26_b_715997	1.31565	0.18829	1.04077	0.297983	0.46214	0.643981	0.117519	0.906449
a26_b_716072	-0.164381	0.869431	-0.849715	0.395484	-2.01608	0.0437917	-1.14053	0.254064
a26_b_716596	-1.39747	0.162272	-1.26723	0.205072	-1.64255	0.100477	-1.47887	0.139176
a26_b_716921	-0.377288	0.70596	-3.70745	0.00020936	-4.05575	4.99732e-05	-3.79728	0.000146293
a26_b_717069	0.414163	0.678754	-0.536194	0.591824	-2.35088	0.0187291	-0.483402	0.62881
a26_b_717334	-3.3987	0.000677076	-3.26078	0.00111106	-2.81338	0.00490232	-4.00755	6.13519e-05
a26_b_717494	-4.31959	1.5632e-05	-4.12651	3.68309e-05	1.3811	0.167249	-4.15977	3.18572e-05
a26_b_717514	1.98327	0.0473372	-0.381751	0.702646	-1.94237	0.0520918	-1.98343	0.0473199
a26_b_717534	-1.60006	0.109585	-1.06366	0.287482	-0.481907	0.629872	-0.688206	0.491323
a26_b_718016	0.0691339	0.944883	-1.55856	0.1191	-0.0176922	0.985884	-0.958242	0.337941
a26_b_718114	1.34004	0.180231	0.0264588	0.978891	0.366093	0.714296	0.409619	0.682085
a26_b_718521	-0.349224	0.726921	NA	NA	NA	NA	-1.14053	0.254064
a26_b_718641	2.53271	0.0113185	1.3811	0.167249	-0.153127	0.878298	-1.1763	0.239474
a26_b_719137	-0.346065	0.729294	1.20315	0.228918	0.610807	0.541327	-0.385827	0.699624
a26_b_719855	0.540555	0.588815	-4.12651	3.68309e-05	-4.15095	3.31101e-05	1.06589	0.286471
a26_b_723457	NA	NA	NA	NA	0.540555	0.588815	NA	NA
a26_b_723580	-1.72171	0.0851212	0.897769	0.369309	1.83786	0.0660825	1.40871	0.158922
a26_b_724147	-2.92929	0.00339742	-3.76842	0.000164283	-3.63192	0.000281317	-3.53652	0.000405439
a26_f_153386	-2.67051	0.00757358	-3.53808	0.00040305	-4.19153	2.77078e-05	-4.17248	3.013e-05
a26_f_158560	NA	NA	NA	NA	NA	NA	-3.807	0.000140664
a26_f_17142	-0.194921	0.845455	-0.194921	0.845455	-0.194921	0.845455	NA	NA
a26_f_219767	-1.14053	0.254064	-0.381751	0.702646	-4.14042	3.46676e-05	1.48617	0.137235
a26_f_239369	-0.248047	0.804098	0.855521	0.392263	-0.901207	0.367478	-0.380381	0.703662
a26_f_24552	-0.751251	0.452501	0.49486	0.620699	-0.562397	0.573845	1.8866	0.0592139
a26_f_279956	-2.6417	0.00824905	-3.21562	0.00130161	-3.63943	0.00027324	1.13788	0.25517
a26_f_301858	-1.45138	0.146673	1.2227	0.221444	-0.0282963	0.977426	-0.194921	0.845455
a26_f_302335	-0.11956	0.904832	-1.45138	0.146673	1.52266	0.127843	1.39116	0.164177
a26_f_314453	-0.344555	0.730429	-0.27918	0.780107	0.586539	0.557513	0.123942	0.901361
a26_f_347901	0.403741	0.686403	0.806485	0.419963	0.307145	0.758733	0.588675	0.556079
a26_f_439112	-2.78281	0.00538901	-1.14053	0.254064	NA	NA	NA	NA
a26_f_458407	-1.70359	0.0884583	-1.96531	0.0493783	-2.83382	0.00459949	-1.57029	0.116348
a26_f_531466	0.512167	0.608534	-0.4271	0.669307	0.236068	0.81338	1.12242	0.261686
a26_f_585849	0.131134	0.89567	1.47498	0.140218	1.1886	0.234596	0.304921	0.760426
a26_f_596163	-3.03723	0.00238764	-3.72143	0.000198099	0.257936	0.796457	-0.128358	0.897865
a26_f_610925	2.1762	0.0295406	0.961646	0.336228	0.846644	0.397194	-0.145627	0.884216
a26_f_645136	-2.72064	0.00651565	-2.92334	0.00346302	0.786257	0.431717	-2.30891	0.0209486
a26_f_656038	-1.25408	0.209814	NA	NA	NA	NA	NA	NA
a26_f_659831	2.11114	0.0347603	-0.0282963	0.977426	-3.33913	0.000840415	-3.41855	0.00062955
a26_f_674983	-1.76968	0.0767813	-3.35155	0.000803601	-3.97013	7.18333e-05	-3.18549	0.00144511
a26_f_712294	-1.52864	0.126355	-1.80139	0.0716419	-0.738045	0.460487	-1.44	0.149866
a26_f_713913	1.19344	0.232696	0.413607	0.679162	-0.194072	0.84612	1.77292	0.0762419
a26_f_714387	0.0036192	0.997112	1.06589	0.286471	-0.194921	0.845455	-3.62423	0.000289823
a26_f_717666	-1.14053	0.254064	NA	NA	NA	NA	NA	NA
a26_f_717813	-0.941943	0.346222	0.742576	0.457739	-2.33217	0.0196917	2.03202	0.0421518
a26_f_721180	-3.73731	0.000186001	-3.57179	0.000354545	-3.99373	6.5042e-05	-2.11926	0.0340685
a26_f_723234	NA	NA	NA	NA	NA	NA	-0.194921	0.845455
a26_f_723350	-4.23684	2.26686e-05	-4.37643	1.20642e-05	-4.21079	2.54485e-05	-3.9133	9.10445e-05
a26_f_723623	-3.77713	0.000158647	-3.95318	7.71184e-05	-2.95493	0.00312739	0.82223	0.410946
a26_f_723854	-0.470137	0.638257	1.96996	0.0488427	0.930817	0.351948	-1.02271	0.306447
a26_f_724035	NA	NA	-0.248047	0.804098	NA	NA	NA	NA
a26_f_724215	-0.338975	0.734629	-1.02132	0.307101	-0.72873	0.466167	0.622106	0.533872
a26_f_724341	-0.295612	0.767526	-0.571648	0.56756	-1.55517	0.119905	-2.15055	0.0315119
a26_f_724885	-0.0207814	0.98342	-0.0571591	0.954418	-2.8344	0.00459125	1.82285	0.0683263
a26_f_724943	-0.298546	0.765287	NA	NA	NA	NA	NA	NA
a26_f_725020	-3.6102	0.000305956	1.92291	0.0544913	-3.98338	6.79414e-05	-3.93362	8.36774e-05
a26_f_725249	0.0429742	0.965722	1.00271	0.316003	0.228852	0.818984	-0.211712	0.832332
a26_f_725595	0.546308	0.584854	-0.248047	0.804098	-0.0474906	0.962122	0.554178	0.579457
a26_f_725648	-1.67639	0.093661	-1.90991	0.0561444	-2.53971	0.0110944	-1.62292	0.104607
a26_f_725828	-0.248047	0.804098	NA	NA	-1.14053	0.254064	NA	NA
a26_f_725878	-2.37572	0.0175148	NA	NA	-3.14372	0.00166814	0.490602	0.623708
a26_f_726120	-3.26122	0.00110935	-3.0309	0.00243823	0.661355	0.508385	-3.88637	0.000101754
a26_f_726197	-4.09994	4.13258e-05	-3.41655	0.000634212	-4.07113	4.67853e-05	-4.09431	4.23423e-05
a26_f_726325	-3.69268	0.000221906	1.3811	0.167249	-0.849715	0.395484	2.11532	0.0344026
a26_f_726344	0.305666	0.759859	1.59334	0.111085	1.17111	0.241553	-1.71066	0.0871436
a26_f_726560	-2.19737	0.0279937	-3.80966	0.000139156	-3.75779	0.000171418	-4.29351	1.75873e-05
a26_f_726586	-1.0826	0.278988	-3.42293	0.000619492	-1.80633	0.0708663	-1.35573	0.175187
a26_f_93950	0.221858	0.824424	1.82437	0.0680967	-1.38479	0.166118	-0.128358	0.897865
a26_j_726971	-0.10451	0.916765	-2.29121	0.0219511	-2.35595	0.0184753	-3.11718	0.00182592
a26_j_727224	-1.22704	0.219808	0.228852	0.818984	-3.64804	0.000264248	-3.44367	0.000573882
a26_j_727303	-2.64215	0.00823822	-2.65954	0.00782471	-2.92264	0.00347078	-3.82202	0.000132362
a26_j_727770	-3.77544	0.000159725	-3.7518	0.000175567	-3.98404	6.77546e-05	-3.30032	0.000965742
a26_j_728422	-4.33926	1.42966e-05	-4.33926	1.42966e-05	-4.35875	1.30805e-05	-4.29351	1.75873e-05
a26_j_728701	-4.16075	3.17203e-05	-0.0571591	0.954418	-3.6863	0.000227541	0.554178	0.579457
a26_j_728708	1.23884	0.215404	-0.616518	0.537553	1.02908	0.303442	-0.349224	0.726921
a26_j_728821	1.02214	0.306714	1.28955	0.197207	-2.046	0.0407562	1.48617	0.137235
a26_j_728939	1.92291	0.0544913	-1.14053	0.254064	-1.02271	0.306447	-0.381751	0.702646
a26_j_728945	-0.276829	0.781911	0.113312	0.909784	0.30277	0.762065	2.04536	0.0408194
a26_j_728976	-3.59297	0.00032693	-2.94638	0.00321522	-3.33175	0.000863011	-3.15292	0.00161646
a26_j_729228	-1.93744	0.0526913	-2.30552	0.0211376	-2.37636	0.0174843	-2.95362	0.00314069
a26_j_729296	-1.56131	0.11845	-0.241375	0.809265	-2.88967	0.00385648	-1.29119	0.196636
a26_j_729513	-3.04558	0.00232232	-0.695369	0.486824	-2.84009	0.00451015	-3.30207	0.000959739
a26_j_729977	-4.33615	1.44999e-05	-4.02392	5.72377e-05	-3.44806	0.000564623	-4.28384	1.83696e-05
a26_j_730512	-3.37344	0.000742363	-3.70101	0.000214742	-3.07595	0.00209832	-3.68703	0.000226891
a26_j_730956	-2.40174	0.0163172	-3.41223	0.000644325	-2.44685	0.0144109	-3.14372	0.00166814
a26_j_730967	-3.01788	0.00254552	-3.99331	6.51574e-05	-4.14944	3.33287e-05	-4.05905	4.92723e-05
a26_j_731017	-0.378513	0.70505	0.908388	0.363673	-2.75985	0.00578276	-2.64058	0.00827636
a26_j_731030	-2.29325	0.0218335	-3.4608	0.000538576	-3.43545	0.000591562	-2.58901	0.00962516
a26_j_731452	-1.11581	0.264505	-1.50615	0.132029	-2.05605	0.0397776	-1.22875	0.219167
a26_j_731927	-3.60692	0.000309849	-4.23581	2.27731e-05	-3.55001	0.000385216	-4.23914	2.24378e-05
a28_b_680611	0.166025	0.868137	0.0635342	0.949341	0.872261	0.383066	-1.14053	0.254064
a28_b_680761	-2.1326	0.0329575	-4.02314	5.74284e-05	-1.17901	0.238395	-3.60415	0.00031317
a28_b_681700	1.20258	0.229139	0.620288	0.535068	-4.14285	3.43021e-05	0.817872	0.41343
a28_b_682267	0.114104	0.909156	-0.447849	0.654262	-0.0430431	0.965667	-0.378513	0.70505
a28_b_682971	-0.180656	0.856638	0.907676	0.364049	1.04617	0.295484	1.84481	0.0650646
a28_b_684561	-1.14053	0.254064	NA	NA	-2.40441	0.0161985	0.219917	0.825935
a28_b_684738	-0.381898	0.702537	NA	NA	NA	NA	NA	NA
a28_b_686506	-0.849715	0.395484	NA	NA	-0.194921	0.845455	NA	NA
a28_b_686779	-2.69991	0.00693587	-0.660626	0.508852	-0.381751	0.702646	-0.381751	0.702646
a28_b_687403	-2.22227	0.0262651	-1.10831	0.267728	-1.57467	0.115332	-1.47827	0.139337
a28_b_689927	-1.22373	0.221055	-2.52543	0.0115555	-3.14974	0.00163414	-3.59324	0.000326587
a28_b_691210	0.540555	0.588815	-0.194921	0.845455	NA	NA	1.3811	0.167249
a28_f_114126	-1.67351	0.094227	-1.66529	0.0958553	-2.88729	0.00388579	-2.86313	0.00419473
a28_f_226374	-2.71771	0.00657362	-3.67068	0.000241906	-3.63192	0.000281317	NA	NA
a28_f_254744	-0.562397	0.573845	NA	NA	NA	NA	-4.42073	9.83696e-06
a28_f_257437	-0.72873	0.466167	0.62677	0.53081	-0.0430431	0.965667	-0.0282963	0.977426
a28_f_302123	NA	NA	0.897769	0.369309	-1.45138	0.146673	NA	NA
a28_f_325173	-0.0604333	0.951811	1.23884	0.215404	1.04319	0.296862	1.54245	0.122965
a28_f_331588	-1.14053	0.254064	NA	NA	1.3811	0.167249	NA	NA
a28_f_377622	-0.849715	0.395484	0.219917	0.825935	-0.849715	0.395484	-0.378513	0.70505
a28_f_380212	-3.07174	0.00212816	0.687882	0.491527	1.10135	0.270743	0.0918923	0.926784
a28_f_437100	-3.19195	0.00141317	0.754734	0.450409	-3.67155	0.000241084	-4.15095	3.31101e-05
a28_f_622803	1.67276	0.0943754	-0.13593	0.891877	-3.23614	0.0012116	-3.2602	0.00111332
a28_f_631911	-0.286586	0.774429	-0.120148	0.904366	1.06589	0.286471	-1.14053	0.254064
a28_f_633951	-0.845058	0.398079	0.487974	0.625568	-1.6224	0.104717	-1.76978	0.0767643
a28_f_682644	-4.08746	4.36121e-05	0.153065	0.878347	-4.35145	1.35242e-05	NA	NA
a28_f_683814	-2.64323	0.00821196	-2.52551	0.0115529	-2.60819	0.00910231	-1.68676	0.0916495
a28_f_685270	-2.88705	0.00388873	2.01525	0.0438786	0.306318	0.759363	0.693031	0.48829
a28_f_685406	-3.64103	0.00027155	-2.7245	0.00643992	-2.78333	0.00538044	-1.08185	0.279319
a28_f_686172	-0.693131	0.488228	-0.972238	0.330932	-1.27558	0.202104	-1.68446	0.0920928
a28_f_691699	1.73975	0.0819034	-0.781319	0.434615	0.0062583	0.995007	1.84287	0.0653479
a28_f_692166	-1.45138	0.146673	-0.248047	0.804098	NA	NA	-1.45138	0.146673
a28_f_692301	-3.28371	0.00102449	-3.85997	0.0001134	-3.86907	0.000109251	-3.80297	0.000142971
a28_f_692599	NA	NA	-0.0648996	0.948254	-0.828791	0.407222	1.02908	0.303442
a28_f_692988	1.07744	0.281286	0.141602	0.887394	-1.17	0.242001	-0.828791	0.407222
a28_f_692990	-0.0282963	0.977426	1.22248	0.221527	0.219917	0.825935	NA	NA
a28_f_694010	-4.33926	1.42966e-05	-4.29351	1.75873e-05	-4.37643	1.20642e-05	-4.33926	1.42966e-05
a28_f_694333	-2.56351	0.0103618	-3.02444	0.00249092	-3.02208	0.0025104	-3.04287	0.00234334
a28_f_694361	-2.69836	0.00696811	-1.50028	0.133542	-2.54306	0.0109886	-1.04541	0.295836
a28_j_695441	1.71302	0.0867084	1.62381	0.104416	-1.15696	0.24729	-1.17901	0.238395
a28_j_695787	-2.47179	0.0134437	-3.40438	0.000663152	-2.42666	0.0152387	-1.69003	0.0910214
a28_j_696445	-1.89423	0.0581944	-3.52154	0.00042905	-3.34594	0.000820047	-3.77851	0.000157771
a28_j_696513	1.76227	0.078024	0.170686	0.864471	1.91417	0.055599	1.02352	0.30606
a28_j_696649	-2.09557	0.0361204	0.377708	0.705648	-0.0969222	0.922788	0.277694	0.781247
a28_j_696958	-2.76076	0.00576664	1.58627	0.112678	0.780165	0.435294	-1.89423	0.0581944
a28_j_699488	-1.93581	0.052891	-3.20989	0.00132785	-0.708753	0.478478	-2.40869	0.0160097
a28_j_699584	-0.312914	0.754346	NA	NA	NA	NA	NA	NA
a28_j_699799	0.915271	0.360049	0.855874	0.392067	-0.354905	0.722661	0.218704	0.82688
a28_j_699983	-1.60053	0.109481	-1.43528	0.151209	-3.18901	0.0014276	-2.49518	0.0125893
a28_j_700104	-0.255199	0.79857	-0.194921	0.845455	2.62704	0.00861306	-0.0668619	0.946692
a30_b_657032	0.153065	0.878347	-0.381751	0.702646	-1.14053	0.254064	NA	NA
a30_b_658503	-2.54364	0.0109703	0.00843467	0.99327	-4.23684	2.26686e-05	-3.77172	0.000162126
a30_b_658607	-1.25755	0.208553	-0.470137	0.638257	-1.34398	0.178955	-2.10563	0.0352368
a30_b_658892	-3.87636	0.000106031	0.153065	0.878347	1.02214	0.306714	1.75751	0.0788302
a30_b_659056	-2.37853	0.0173817	NA	NA	NA	NA	NA	NA
a30_b_659365	-0.158116	0.874366	-3.07724	0.00208924	-2.42908	0.0151373	0.800303	0.423535
a30_b_660078	0.552321	0.580728	-0.449011	0.653424	0.892767	0.371982	0.374897	0.707737
a30_b_660649	-0.0990695	0.921083	-0.523555	0.600588	0.236787	0.812822	-0.217455	0.827854
a30_b_661586	-2.46345	0.0137607	0.345152	0.72998	0.62677	0.53081	1.14977	0.250237
a30_b_661815	-1.27168	0.203488	0.13996	0.888692	1.86212	0.062586	-1.5519	0.120687
a30_b_662061	-1.24567	0.212885	-3.45011	0.000560367	-3.0489	0.00229678	-2.85848	0.00425679
a30_b_663363	NA	NA	NA	NA	NA	NA	-3.6863	0.000227541
a30_b_665001	-1.4589	0.144591	-0.994009	0.320218	-1.69938	0.0892467	-2.46664	0.0136388
a30_b_665592	-1.38078	0.167346	-2.56393	0.0103495	-1.47172	0.141098	-1.86221	0.0625731
a30_b_665893	2.38363	0.0171427	1.37742	0.168382	1.74488	0.0810062	-0.849715	0.395484
a30_b_666131	-4.28481	1.82895e-05	-4.67689	2.91255e-06	-4.63658	3.54216e-06	-4.30864	1.64259e-05
a30_b_667247	-1.52081	0.128307	0.421982	0.673038	1.3811	0.167249	1.3811	0.167249
a30_f_3437	-3.03647	0.00239364	-1.8057	0.0709655	-3.5013	0.000462992	-3.95035	7.80363e-05
a30_f_398625	-0.777749	0.436717	2.28459	0.0223368	0.369053	0.712088	-0.04206	0.966451
a30_f_458580	-3.73504	0.000187686	-3.1191	0.00181407	-3.22982	0.0012387	-3.06648	0.00216594
a30_f_463006	NA	NA	NA	NA	-0.194921	0.845455	NA	NA
a30_f_484074	0.176547	0.859864	2.22986	0.0257565	-0.104078	0.917107	-1.75506	0.0792485
a30_f_548765	-0.0300004	0.976067	0.0822886	0.934417	-0.578075	0.563213	-0.84565	0.397748
a30_f_556682	-2.69788	0.00697823	-0.00930923	0.992572	-3.45324	0.000553905	-3.83559	0.000125264
a30_f_57969	-0.194921	0.845455	NA	NA	NA	NA	NA	NA
a30_f_600465	NA	NA	1.3811	0.167249	1.3811	0.167249	0.540555	0.588815
a30_f_644995	0.00843467	0.99327	0.183332	0.854537	-1.14148	0.253672	0.868157	0.385309
a30_f_656865	0.86777	0.38552	-0.0973903	0.922416	-2.52899	0.0114393	0.374269	0.708204
a30_f_658597	0.150711	0.880204	-0.922132	0.35646	-1.57297	0.115725	-2.36342	0.0181071
a30_f_659033	-0.828791	0.407222	-3.86948	0.00010907	-3.41933	0.000627748	1.3811	0.167249
a30_f_659823	-1.92229	0.0545699	-0.913948	0.360744	1.71417	0.0864979	-0.085686	0.931716
a30_f_660631	-4.05905	4.92723e-05	NA	NA	NA	NA	NA	NA
a30_f_663422	-3.21561	0.00130166	-2.43976	0.014697	0.072138	0.942492	-3.11956	0.00181118
a30_f_664701	-3.19221	0.00141189	-3.51824	0.00043442	-3.8073	0.00014049	-3.58034	0.000343146
a30_f_665086	-1.74729	0.0805871	-2.11022	0.0348391	-2.09519	0.0361541	-2.63166	0.00849678
a30_f_665937	-0.312914	0.754346	0.522161	0.601558	NA	NA	1.27251	0.203193
a30_f_666074	1.3631	0.17285	-2.93431	0.00334293	0.972366	0.330869	-0.408921	0.682598
a30_f_666398	-2.49829	0.0124793	-3.60868	0.000307757	-3.97021	7.18099e-05	-3.3675	0.000758523
a30_f_668020	-0.976712	0.328712	-2.3823	0.0172051	0.0988259	0.921276	-3.7144	0.000203683
a30_f_668354	-0.349224	0.726921	-0.298546	0.765287	0.665367	0.505815	1.00271	0.316003
a30_f_668592	-2.44837	0.0143504	1.51103	0.13078	0.0837312	0.93327	0.159028	0.873647
a30_f_668804	0.924837	0.355051	0.749073	0.453813	0.263596	0.792091	0.418695	0.675439
a30_f_669078	1.0141	0.310534	-3.33594	0.000850125	-0.993105	0.320659	-2.75898	0.00579824
a30_f_669642	-3.54485	0.00039284	-3.31423	0.000918975	-2.91011	0.00361302	-3.61838	0.000296449
a30_f_670165	-2.01562	0.0438392	-3.6863	0.000227541	-2.01087	0.0443392	-2.57752	0.00995132
a30_f_670205	-2.27271	0.0230434	-2.90507	0.00367172	-2.86399	0.00418342	-3.04935	0.00229337
a30_f_670488	-0.154908	0.876894	-0.194921	0.845455	1.06589	0.286471	-0.194921	0.845455
a30_f_76534	NA	NA	NA	NA	-1.45138	0.146673	NA	NA
a30_j_671368	-1.25304	0.210191	2.19096	0.028455	1.90967	0.0561755	1.75777	0.078786
a30_j_671379	-1.66569	0.0957761	-1.53603	0.124531	-2.92299	0.00346688	-2.10689	0.0351271
a30_j_671851	0.615777	0.538042	0.475325	0.634555	-1.26734	0.205035	0.140657	0.888141
a30_j_672054	1.3564	0.174971	1.02908	0.303442	-1.45138	0.146673	NA	NA
a30_j_672715	-1.64266	0.100454	0.766747	0.443232	-2.18185	0.0291205	-2.27792	0.0227311
a30_j_673119	-0.591199	0.554387	-0.410981	0.681086	1.2227	0.221444	1.12242	0.261686
a30_j_673140	-3.62501	0.000288949	-3.49952	0.000466102	-3.61247	0.000303292	-3.88751	0.00010128
a30_j_674079	-3.47605	0.00050885	-0.643648	0.519804	-3.32522	0.000883502	-3.46865	0.000523085
a30_j_674209	1.48617	0.137235	-1.02271	0.306447	NA	NA	NA	NA
a32_b_631068	-2.44937	0.0143107	-2.70472	0.00683621	-0.741088	0.45864	1.27251	0.203193
a32_b_631070	-1.36676	0.171702	-0.922366	0.356338	1.33813	0.180854	-0.917225	0.359025
a32_b_631550	-1.83094	0.0671101	NA	NA	-1.63248	0.102578	NA	NA
a32_b_631936	-0.165502	0.868549	-2.50861	0.0121208	0.462074	0.644028	0.61351	0.539539
a32_b_633078	-0.0572226	0.954368	-0.106841	0.914915	0.985722	0.32427	0.0837312	0.93327
a32_b_634583	-0.159478	0.873292	-3.8231	0.000131784	-3.57969	0.000344004	-3.33365	0.00085713
a32_b_634599	-1.79692	0.072349	-1.47901	0.139137	-2.03936	0.0414138	-3.06987	0.00214152
a32_b_634702	-4.23581	2.27731e-05	-3.56019	0.000370589	-4.29351	1.75873e-05	-4.14944	3.33287e-05
a32_b_637221	-0.522364	0.601417	NA	NA	-0.278451	0.780666	0.421982	0.673038
a32_b_637274	-2.41977	0.0155301	-3.46171	0.000536757	0.940043	0.347196	-0.248047	0.804098
a32_b_637752	-3.88372	0.000102872	NA	NA	-4.10468	4.04879e-05	-1.14053	0.254064
a32_b_640339	-0.989647	0.322347	0.94856	0.342844	0.49321	0.621864	0.144023	0.885482
a32_b_641743	-2.33937	0.0193162	-0.133418	0.893863	-3.22748	0.00124884	-0.241375	0.809265
a32_f_282383	-1.61874	0.105502	-1.89679	0.0578561	-0.773965	0.438952	0.758589	0.448098
a32_f_564347	-1.62929	0.103252	-1.62929	0.103252	-0.278451	0.780666	0.199769	0.841661
a32_f_570929	1.46927	0.141761	0.923477	0.355759	-0.435272	0.663365	0.460643	0.645055
a32_f_587532	-3.36177	0.000774453	-1.80989	0.0703133	-2.75351	0.00589593	-1.66087	0.0967404
a32_f_6053	0.490602	0.623708	1.52266	0.127843	-0.0202196	0.983868	1.56069	0.118596
a32_f_631387	1.06589	0.286471	-0.194921	0.845455	0.540555	0.588815	1.06589	0.286471
a32_f_631491	-4.33926	1.42966e-05	NA	NA	NA	NA	NA	NA
a32_f_632344	1.88592	0.0593061	0.0635342	0.949341	-1.70511	0.0881748	-3.22891	0.00124261
a32_f_632984	2.53735	0.0111696	-1.78296	0.074593	0.14604	0.883889	0.182817	0.854941
a32_f_633730	-1.83886	0.0659358	-2.58188	0.00982648	-2.57752	0.00995132	-3.0773	0.00208888
a32_f_633972	0.540555	0.588815	-3.82976	0.000128267	1.06589	0.286471	0.540555	0.588815
a32_f_635595	-2.30605	0.0211079	-2.46087	0.01386	-2.85104	0.0043576	-2.68585	0.00723448
a32_f_636657	-2.49247	0.0126858	-3.28247	0.00102902	-2.49041	0.0127596	-1.53373	0.125096
a32_f_637644	-0.823017	0.410499	-0.528172	0.59738	-0.938519	0.347978	-1.24923	0.21158
a32_f_637648	-2.14191	0.0322007	-2.79621	0.00517057	-1.9187	0.0550227	-1.81156	0.0700538
a32_f_637749	-2.09146	0.0364865	-0.896271	0.370108	-0.623024	0.533268	-1.04601	0.295556
a32_f_637983	-3.88637	0.000101754	-0.849715	0.395484	-2.92239	0.00347358	-3.89158	9.95955e-05
a32_f_638136	1.33899	0.180575	-0.0292136	0.976694	-0.940667	0.346876	-0.301267	0.763211
a32_f_638687	-0.207398	0.835699	0.224459	0.8224	-0.207398	0.835699	0.672137	0.501497
a32_f_639331	0.511261	0.609168	-0.892032	0.372376	-0.328384	0.742621	-0.433241	0.66484
a32_f_640043	0.672137	0.501497	NA	NA	0.687882	0.491527	-0.849715	0.395484
a32_f_640079	-0.220468	0.825507	-3.83417	0.00012599	-0.515317	0.606332	-3.11479	0.00184075
a32_f_640413	1.89322	0.0583281	0.153065	0.878347	0.506077	0.612803	-0.660626	0.508852
a32_f_640553	-0.131367	0.895485	-0.741088	0.45864	-0.164381	0.869431	0.193094	0.846886
a32_f_640758	-0.0668619	0.946692	1.06589	0.286471	0.540555	0.588815	0.540555	0.588815
a32_f_640874	-3.555	0.000377976	-3.6058	0.000311194	-3.27488	0.00105707	-3.83206	0.000127077
a32_f_641132	-2.10232	0.0355256	-3.34466	0.000823845	-3.70512	0.00021129	-4.09652	4.19401e-05
a32_f_641180	-1.90992	0.0561433	1.3564	0.174971	-0.730898	0.464842	-1.45138	0.146673
a32_f_641968	NA	NA	-1.45138	0.146673	-3.99331	6.51574e-05	-4.37643	1.20642e-05
a32_f_642113	-4.31763	1.57714e-05	-3.70504	0.000211356	-4.35875	1.30805e-05	-4.09958	4.13907e-05
a32_f_642174	-2.11219	0.0346701	-0.759981	0.447266	-2.26666	0.0234112	-2.28033	0.0225881
a32_f_642776	-3.67911	0.000234051	-2.70329	0.00686577	-3.56582	0.000362727	-0.154427	0.877273
a32_f_643862	-0.264552	0.791355	-1.14053	0.254064	NA	NA	NA	NA
a32_f_644037	-0.194921	0.845455	0.872261	0.383066	0.540555	0.588815	-0.902013	0.36705
a32_j_644936	-2.55571	0.0105972	-3.57187	0.000354445	-2.44229	0.0145943	-3.65822	0.000253976
a32_j_644993	0.694186	0.487566	1.27932	0.200785	-0.88509	0.376108	0.895628	0.370452
a32_j_645395	-1.87676	0.0605509	-1.92289	0.0544941	-1.57459	0.115351	-0.827652	0.407867
a32_j_645531	0.262334	0.793064	-2.35518	0.0185139	-3.45533	0.000549619	0.968972	0.332559
a32_j_645606	0.219917	0.825935	0.82223	0.410946	0.429231	0.667755	0.540555	0.588815
a32_j_645851	1.79427	0.0727706	-2.70036	0.00692644	-2.91116	0.00360092	1.81308	0.06982
a32_j_646115	-3.23636	0.00121064	-3.75873	0.000170777	-3.00882	0.00262265	-3.93764	8.22885e-05
a32_j_646120	-0.430835	0.666589	-1.3986	0.161932	-1.34571	0.178395	-2.38343	0.0171522
a32_j_646207	0.0924498	0.926341	-2.37708	0.0174504	-2.80209	0.0050773	0.0395365	0.968463
a32_j_646239	-1.02141	0.30706	-3.74134	0.000183041	-0.766443	0.443413	-0.498373	0.618221
a32_j_646314	1.75751	0.0788302	-1.97421	0.0483574	-0.207398	0.835699	-1.20555	0.227992
a32_j_647031	1.63255	0.102564	0.540555	0.588815	-1.02283	0.30639	-0.381751	0.702646
a32_j_647037	NA	NA	-0.194921	0.845455	-1.14053	0.254064	-0.194921	0.845455
a32_j_647105	-0.194921	0.845455	NA	NA	NA	NA	NA	NA
a32_j_647307	-2.06128	0.0392765	-3.16768	0.00153661	-2.97548	0.00292534	-2.6384	0.00832978
a32_j_647353	-1.85515	0.0635742	NA	NA	NA	NA	NA	NA
a32_j_647398	-1.19086	0.23371	-1.25411	0.209802	-1.29014	0.197003	-1.8848	0.0594567
a32_j_647712	1.23907	0.215321	-2.69399	0.00706012	-2.82088	0.00478914	2.11927	0.0340678
a32_j_648365	0.422487	0.672669	1.76533	0.0775088	0.209538	0.834028	0.0252689	0.97984
a32_j_648369	-0.592188	0.553724	-0.96831	0.33289	-1.12299	0.261441	-2.284	0.0223717
a32_j_648429	-1.0562	0.290876	-1.19064	0.233797	-3.36156	0.000775022	-3.59937	0.000318983
a32_j_648827	-4.58232	4.59837e-06	-4.54881	5.39489e-06	-4.43294	9.29547e-06	-4.27175	1.93942e-05
a32_j_649584	0.0731997	0.941647	-2.81502	0.00487736	-3.0822	0.00205479	-3.11644	0.00183049
a32_j_649697	-3.43629	0.000589743	0.540555	0.588815	-1.45138	0.146673	-0.72873	0.466167
a34_b_714164	-0.110946	0.911659	-0.194921	0.845455	-1.45138	0.146673	-1.16715	0.243151
a34_b_714334	NA	NA	1.3811	0.167249	NA	NA	NA	NA
a34_b_714695	0.542797	0.58727	0.597449	0.550208	0.102609	0.918273	1.33048	0.183361
a34_b_714696	-1.23439	0.217059	-1.20413	0.228541	1.00611	0.314361	-2.06771	0.0386675
a34_b_715176	-0.173469	0.862282	-0.159007	0.873663	-1.3401	0.180214	-1.43528	0.151209
a34_b_715414	-1.8547	0.063639	-1.95855	0.0501658	-1.98492	0.0471531	-2.29064	0.0219842
a34_b_716003	1.33516	0.181823	0.586539	0.557513	-1.17	0.242001	0.316102	0.751925
a34_b_716699	-0.369996	0.711386	0.540555	0.588815	0.821586	0.411313	1.06589	0.286471
a34_b_717205	-2.03238	0.0421157	-1.16596	0.24363	-0.0869349	0.930723	-0.237037	0.812628
a34_b_717328	-0.194921	0.845455	-3.83892	0.000123576	0.540555	0.588815	-4.14213	3.44097e-05
a34_b_717435	-0.476012	0.634066	0.622106	0.533872	0.622106	0.533872	0.985019	0.324615
a34_b_717565	-3.61424	0.000301235	-3.47018	0.000520104	0.425614	0.670389	1.97294	0.0485022
a34_b_717836	-1.77088	0.076581	-3.10612	0.00189559	-2.0844	0.0371241	-1.85972	0.0629253
a34_b_717957	0.540555	0.588815	-0.194921	0.845455	-0.378513	0.70505	-1.45138	0.146673
a34_b_718050	-0.168216	0.866413	-1.71066	0.0871436	-1.99174	0.0463991	-2.24514	0.0247589
a34_b_718208	-2.12643	0.0334671	-2.51066	0.0120507	-1.97437	0.0483396	-1.46925	0.141764
a34_b_718756	-2.36803	0.017883	0.871524	0.383468	-0.365191	0.714969	0.103765	0.917356
a34_b_718900	-0.472098	0.636857	-0.676956	0.498434	-0.383049	0.701684	2.00488	0.0449755
a34_b_719348	-1.02271	0.306447	0.711647	0.476684	-1.74687	0.0806605	1.47162	0.141123
a34_b_719904	-2.59297	0.00951501	0.0244246	0.980514	1.35093	0.176718	-0.378513	0.70505
a34_b_720022	0.219917	0.825935	-4.28197	1.85243e-05	0.540555	0.588815	-1.45138	0.146673
a34_b_720096	1.33813	0.180854	0.748642	0.454073	0.956876	0.33863	-1.94368	0.0519336
a34_b_720323	-1.65718	0.0974837	-3.01015	0.00261119	-1.4589	0.144591	-3.71618	0.000202261
a34_b_720505	-2.73379	0.00626091	-3.36445	0.00076696	-2.16074	0.0307151	-2.44327	0.014555
a34_b_720532	-2.08335	0.0372193	-0.45947	0.645896	-0.128358	0.897865	-1.14053	0.254064
a34_b_720781	-3.82233	0.000132195	-3.10979	0.00187219	-1.45138	0.146673	-2.89012	0.00385093
a34_b_720919	-2.6275	0.00860138	-0.660626	0.508852	-1.45138	0.146673	1.02235	0.306614
a34_b_721547	-2.03441	0.0419106	-2.06355	0.0390603	-3.08682	0.00202312	-2.0671	0.0387247
a34_b_721685	-3.17781	0.00148393	0.687882	0.491527	-4.14213	3.44097e-05	0.631634	0.527626
a34_b_721700	0.588675	0.556079	0.0717655	0.942788	-0.381751	0.702646	-1.45138	0.146673
a34_b_721802	NA	NA	-1.14053	0.254064	-0.194921	0.845455	1.55696	0.11948
a34_b_721953	-1.87678	0.0605482	-2.75008	0.00595816	1.41214	0.15791	1.28574	0.198533
a34_b_722073	0.0717655	0.942788	-0.128358	0.897865	-0.194921	0.845455	0.0635342	0.949341
a34_b_722415	NA	NA	NA	NA	-0.849715	0.395484	0.687882	0.491527
a34_b_722515	NA	NA	NA	NA	-3.67354	0.00023921	NA	NA
a34_b_722701	-0.850192	0.395218	-2.82988	0.00465652	-2.75008	0.00595816	-1.91182	0.0558999
a34_b_723299	-1.14053	0.254064	NA	NA	NA	NA	NA	NA
a34_b_723463	-1.44582	0.148228	-3.67155	0.000241084	-2.34282	0.0191384	-1.13836	0.25497
a34_b_723986	-1.90886	0.0562803	-2.02193	0.0431832	-2.61514	0.00891915	-1.91835	0.0550672
a34_b_724067	-0.0474906	0.962122	-4.28197	1.85243e-05	-4.05487	5.01628e-05	-4.05394	5.0363e-05
a34_b_724258	-1.97829	0.0478962	0.219917	0.825935	1.35093	0.176718	-0.194921	0.845455
a34_b_724353	2.60726	0.00912695	2.22821	0.0258666	0.232216	0.81637	0.441118	0.659127
a34_b_725899	-3.83657	0.000124765	-3.89828	9.68769e-05	-3.94975	7.82337e-05	-2.856	0.00429012
a34_f_127248	1.22248	0.221527	-0.379008	0.704682	1.23884	0.215404	0.125626	0.900028
a34_f_157152	-2.67929	0.0073778	-1.75506	0.0792485	-1.4289	0.153034	-2.32602	0.0200175
a34_f_167946	NA	NA	NA	NA	-1.14053	0.254064	NA	NA
a34_f_188870	0.604481	0.545524	-0.457031	0.647649	0.604705	0.545375	1.58627	0.112678
a34_f_192499	-0.849715	0.395484	0.421982	0.673038	-1.62929	0.103252	-0.194921	0.845455
a34_f_204550	1.85363	0.0637926	-0.642984	0.520234	1.57955	0.11421	-1.54738	0.121772
a34_f_23133	0.821586	0.411313	0.414732	0.678338	0.780165	0.435294	1.77027	0.0766824
a34_f_231353	-1.58055	0.113981	-1.44016	0.149823	-2.44314	0.01456	-2.48198	0.0130653
a34_f_23274	1.56669	0.117188	-0.05565	0.955621	-2.24445	0.0248032	-2.78328	0.00538119
a34_f_248566	-0.820173	0.412118	-0.265564	0.790575	-1.4289	0.153034	-0.795767	0.426168
a34_f_253875	-0.018734	0.985053	0.742151	0.457996	-2.45035	0.0142716	-0.458635	0.646496
a34_f_257785	1.3811	0.167249	0.112519	0.910412	-0.582784	0.560038	0.141602	0.887394
a34_f_287062	-0.736641	0.461341	-1.83094	0.0671101	-3.28161	0.00103216	-3.31742	0.000908541
a34_f_306528	-1.92833	0.0538139	-0.543428	0.586835	-3.056	0.00224311	0.460319	0.645287
a34_f_323971	-1.86038	0.0628315	-1.32188	0.186207	-1.29516	0.195267	-2.87589	0.0040289
a34_f_33245	-1.67798	0.0933518	0.304921	0.760426	-0.248047	0.804098	0.687882	0.491527
a34_f_349476	-1.45004	0.147049	-3.17313	0.00150806	-3.40855	0.000653095	-3.47372	0.000513299
a34_f_364122	-0.0522555	0.958325	0.0492984	0.960682	0.79331	0.427597	2.14966	0.0315824
a34_f_388309	-2.47628	0.013276	-3.59863	0.000319895	-2.94462	0.00323354	-3.2315	0.00123142
a34_f_404957	-2.65171	0.00800841	1.27585	0.202008	-1.02173	0.306908	1.57269	0.11579
a34_f_40888	0.139598	0.888978	0.186336	0.852181	-0.273927	0.78414	0.460252	0.645335
a34_f_411445	1.55696	0.11948	0.897769	0.369309	0.0581584	0.953622	0.586539	0.557513
a34_f_420666	-1.30949	0.190368	-3.45521	0.000549873	-0.781319	0.434615	-0.578637	0.562834
a34_f_429974	-0.593938	0.552554	0.952402	0.340893	0.0268944	0.978544	0.908822	0.363444
a34_f_448142	NA	NA	-1.45138	0.146673	NA	NA	NA	NA
a34_f_44985	-0.364457	0.715517	1.06589	0.286471	NA	NA	-0.849715	0.395484
a34_f_490862	1.3811	0.167249	NA	NA	0.540555	0.588815	NA	NA
a34_f_499590	-0.704483	0.481132	-0.683986	0.493984	0.687882	0.491527	0.371951	0.709929
a34_f_534246	-3.17808	0.00148251	-3.34357	0.000827064	-3.73644	0.000186641	-3.76793	0.000164604
a34_f_544258	1.06589	0.286471	NA	NA	1.06589	0.286471	NA	NA
a34_f_589032	-0.194921	0.845455	NA	NA	NA	NA	NA	NA
a34_f_595327	-1.1612	0.245561	0.361763	0.717529	0.810519	0.417642	1.55209	0.120642
a34_f_60558	-1.60827	0.107776	-2.05577	0.0398042	-0.537125	0.591181	0.0754676	0.939843
a34_f_61795	-0.384654	0.700494	-0.378513	0.70505	-0.379008	0.704682	0.153065	0.878347
a34_f_628680	NA	NA	-0.381751	0.702646	NA	NA	NA	NA
a34_f_674524	-3.61955	0.000295118	-1.83094	0.0671101	-0.278451	0.780666	1.55696	0.11948
a34_f_686987	-1.69652	0.0897866	-3.67557	0.000237317	-3.68519	0.000228535	-3.59324	0.000326587
a34_f_69152	1.58521	0.112919	0.540555	0.588815	-2.61513	0.00891938	-0.194921	0.845455
a34_f_693470	-2.55551	0.0106034	-0.194921	0.845455	-2.3717	0.0177065	0.622106	0.533872
a34_f_715260	-0.286586	0.774429	1.3811	0.167249	-3.03849	0.00237764	0.540555	0.588815
a34_f_715736	-1.73357	0.082995	-1.73106	0.0834404	-2.53471	0.0112541	-2.66932	0.00760061
a34_f_715945	-1.56469	0.117657	-1.81423	0.0696422	-1.63391	0.102277	-1.80071	0.0717488
a34_f_716046	-2.8826	0.00394406	-2.51054	0.0120548	0.687882	0.491527	-3.24722	0.0011654
a34_f_716378	-2.15264	0.0313473	-4.19153	2.77078e-05	-3.36858	0.000755575	-1.8402	0.0657385
a34_f_716551	-1.14757	0.251145	-1.76606	0.0773856	-1.96203	0.0497595	-1.48656	0.137132
a34_f_716602	-1.85008	0.0643015	1.1886	0.234596	-2.96182	0.00305822	-1.55533	0.119868
a34_f_717843	1.28955	0.197207	-1.50018	0.133569	1.34495	0.178642	2.07909	0.0376092
a34_f_719132	-3.76676	0.000165379	NA	NA	-1.74687	0.0806605	NA	NA
a34_f_719370	-3.73266	0.000189468	-3.18903	0.00142749	-3.26466	0.00109595	-2.98181	0.00286554
a34_f_720468	-2.49505	0.0125941	-2.22244	0.0262536	-3.00661	0.00264177	1.30631	0.191447
a34_f_720635	-0.10204	0.918725	-0.423749	0.671749	0.320284	0.748753	1.2981	0.194254
a34_f_720736	-1.63707	0.101615	-3.25886	0.00111862	-2.07473	0.0380117	-1.02271	0.306447
a34_f_721406	-0.248047	0.804098	-0.0474906	0.962122	-0.248047	0.804098	1.3811	0.167249
a34_f_721707	-1.0496	0.293903	0.950949	0.34163	0.304617	0.760658	1.01713	0.309092
a34_f_721766	-4.42073	9.83696e-06	NA	NA	NA	NA	-3.63192	0.000281317
a34_f_721846	-2.97472	0.00293256	NA	NA	NA	NA	-1.45138	0.146673
a34_f_721941	-2.74456	0.00605917	-2.55262	0.0106917	-2.16921	0.0300671	-1.41807	0.156169
a34_f_722429	-0.788998	0.430113	-3.81928	0.000133842	-3.07154	0.00212961	-2.45355	0.0141452
a34_f_723319	-1.49439	0.135074	0.114104	0.909156	-0.855997	0.392	-1.12907	0.258869
a34_f_723347	-0.566163	0.571283	0.277288	0.781559	-2.11827	0.034152	-3.69041	0.000223894
a34_f_723539	-2.66318	0.00774054	1.02214	0.306714	0.260561	0.794431	0.374269	0.708204
a34_f_723710	1.14977	0.250237	-4.08039	4.49595e-05	-3.74134	0.000183041	-3.53796	0.000403226
a34_f_723939	-2.95844	0.00309197	-3.73828	0.000185283	-3.47866	0.000503934	-4.14545	3.39148e-05
a34_f_724475	-0.132345	0.894711	-0.144245	0.885307	-1.62929	0.103252	1.35093	0.176718
a34_f_725051	-3.18549	0.00144511	-3.6576	0.000254584	-3.19537	0.00139653	-3.40588	0.000659501
a34_f_725412	1.62381	0.104416	0.304921	0.760426	-3.21628	0.00129864	-2.97279	0.00295103
a34_f_725655	-3.39765	0.000679673	-2.77961	0.00544235	-3.9604	7.48239e-05	-1.14053	0.254064
a34_f_725797	NA	NA	0.62677	0.53081	-3.38188	0.000719923	-2.80815	0.00498263
a34_f_726145	-2.17191	0.0298625	-1.23249	0.217767	-0.578951	0.562622	-1.83568	0.0664047
a34_f_726165	1.02214	0.306714	-0.194921	0.845455	1.06589	0.286471	-3.53338	0.000410278
a34_f_726243	1.30631	0.191447	-3.95966	7.50556e-05	0.752352	0.451839	-1.29119	0.196636
a34_f_726526	-0.518641	0.604011	1.06589	0.286471	NA	NA	-1.14053	0.254064
a34_f_727169	-0.299925	0.764235	-3.81584	0.00013572	-3.89387	9.86587e-05	-3.81582	0.000135733
a34_f_727819	-1.85735	0.063261	-3.77684	0.000158833	-4.115	3.87184e-05	-3.93049	8.47746e-05
a34_f_728017	-0.984752	0.324746	0.772199	0.439997	0.472013	0.636917	-0.278451	0.780666
a34_f_728064	-2.55352	0.0106639	-3.49814	0.000468513	-1.87621	0.060626	-1.77237	0.0763331
a34_f_728367	-1.67727	0.0934906	-2.56428	0.0103391	-2.23736	0.025263	-3.31676	0.00091069
a34_f_728396	-1.42662	0.153691	0.540555	0.588815	0.421982	0.673038	-0.194921	0.845455
a34_f_728543	-0.372861	0.709252	NA	NA	-4.16503	3.11318e-05	1.67276	0.0943754
a34_f_77337	1.06589	0.286471	-1.45138	0.146673	-1.14053	0.254064	-0.194921	0.845455
a34_f_8961	0.990392	0.321983	0.79043	0.429277	0.167707	0.866814	-0.652587	0.514023
a34_f_89719	-2.59236	0.00953212	-3.1937	0.00140463	-0.730898	0.464842	-3.79818	0.000145764
a34_f_91978	-3.17134	0.00151738	NA	NA	NA	NA	NA	NA
a34_j_728887	-3.40492	0.000661827	-4.07068	4.68752e-05	-4.16564	3.10481e-05	-4.00755	6.13519e-05
a34_j_728950	-0.300817	0.763554	-1.2357	0.21657	-1.6182	0.105619	-1.44928	0.147259
a34_j_729388	1.06589	0.286471	-0.194921	0.845455	NA	NA	-1.14053	0.254064
a34_j_729568	0.159743	0.873084	0.125626	0.900028	1.20511	0.228161	1.27251	0.203193
a34_j_729597	-3.06467	0.00217907	-3.0881	0.00201443	-2.49774	0.0124989	0.723752	0.469218
a34_j_729811	-0.578637	0.562834	-0.447849	0.654262	-0.453173	0.650424	0.224459	0.8224
a34_j_729847	-0.657975	0.510554	1.16844	0.24263	-1.1709	0.241639	-3.02204	0.00251076
a34_j_730150	-2.76687	0.00565978	-3.45332	0.000553729	-3.67471	0.000238121	-4.31959	1.5632e-05
a34_j_730265	-3.93624	8.27697e-05	-4.39251	1.12047e-05	-4.37643	1.20642e-05	-4.39251	1.12047e-05
a34_j_730522	-2.67911	0.00738186	-4.07068	4.68752e-05	-4.3016	1.69573e-05	-4.42073	9.83696e-06
a34_j_730929	-0.0860305	0.931442	-0.0282963	0.977426	1.3564	0.174971	-0.849715	0.395484
a34_j_730962	0.672137	0.501497	1.48617	0.137235	-1.14053	0.254064	-1.14053	0.254064
a34_j_731142	0.153065	0.878347	1.07238	0.283547	0.221858	0.824424	-0.378513	0.70505
a34_j_731160	-2.54637	0.010885	1.08141	0.279515	0.486837	0.626374	1.20445	0.228415
a34_j_731228	1.55696	0.11948	0.0217346	0.98266	-0.258315	0.796164	1.3811	0.167249
a34_j_731299	0.906729	0.36455	1.62329	0.104527	-0.543528	0.586766	0.962504	0.335796
a34_j_731673	-1.06195	0.288257	-2.00258	0.0452227	-2.41607	0.0156891	-3.29263	0.000992538
a34_j_731742	-2.61152	0.00901408	-4.33926	1.42966e-05	-3.98471	6.75633e-05	-4.37643	1.20642e-05
a34_j_731806	-2.06504	0.0389192	-0.406464	0.684402	1.89674	0.0578629	0.787694	0.430875
a34_j_731869	-3.53328	0.000410434	-0.378513	0.70505	-1.22518	0.220508	-2.31079	0.0208446
a34_j_731988	-2.96433	0.00303346	-4.37643	1.20642e-05	-3.99055	6.59206e-05	1.82437	0.0680967
a34_j_732275	-1.45138	0.146673	-0.378513	0.70505	-1.29119	0.196636	-1.14053	0.254064
a34_j_732582	-1.20741	0.227276	1.8532	0.0638538	1.82751	0.0676236	-2.14955	0.0315911
a34_j_733057	1.15952	0.246245	0.15936	0.873385	-0.2793	0.780014	-1.11351	0.265488
a34_j_733338	NA	NA	-0.194921	0.845455	-1.14053	0.254064	NA	NA
a34_j_733458	-2.81771	0.00483676	-3.01327	0.00258453	-3.03141	0.00243416	0.332881	0.739224
a34_j_733838	-2.44805	0.014363	-3.91749	8.94761e-05	-2.85197	0.0043449	-0.0571591	0.954418
a34_j_733878	0.598703	0.549371	0.414732	0.678338	0.522161	0.601558	1.177	0.239195
a34_j_734232	1.75751	0.0788302	0.787694	0.430875	0.421982	0.673038	-0.248047	0.804098
a34_j_734276	-3.60244	0.000315246	-3.81186	0.000137925	-3.75942	0.000170309	-4.08039	4.49595e-05
a34_j_734361	-1.0774	0.281299	-0.716637	0.473598	0.356056	0.721799	0.825845	0.408892
a36_b_694802	NA	NA	-1.14053	0.254064	NA	NA	NA	NA
a36_b_695402	-2.20474	0.0274723	-1.71347	0.0866262	0.490234	0.623969	-0.0315691	0.974816
a36_b_696067	1.07017	0.284541	1.3811	0.167249	1.06589	0.286471	1.3811	0.167249
a36_b_696590	1.56898	0.116652	-0.741088	0.45864	0.184228	0.853835	-0.248047	0.804098
a36_b_697090	-0.0103895	0.991711	1.39923	0.161743	0.332701	0.73936	-0.0454759	0.963728
a36_b_697519	-0.983113	0.325552	-1.67089	0.0947434	-1.47317	0.140705	-0.913863	0.360789
a36_b_698015	-0.183914	0.854081	-0.896271	0.370108	0.379126	0.704594	0.868157	0.385309
a36_b_698513	-0.889805	0.373571	1.50402	0.132576	-0.0646823	0.948427	-0.197424	0.843496
a36_b_698930	-0.544531	0.586076	-0.194921	0.845455	0.540555	0.588815	-0.194921	0.845455
a36_b_699164	-0.452704	0.650762	1.14977	0.250237	0.631634	0.527626	2.073	0.038172
a36_b_700447	-3.75799	0.000171285	-3.68553	0.000228226	-3.69663	0.000218482	-3.68115	0.000232183
a36_b_701406	-1.76201	0.0780682	-3.22547	0.00125764	-2.50491	0.0122482	-2.70755	0.00677816
a36_b_702818	-3.66508	0.000247263	-3.58316	0.000339459	-2.95151	0.00316229	-3.41583	0.000635873
a36_b_703280	-3.20656	0.0013433	-2.64578	0.00815034	-2.97178	0.00296081	-2.51949	0.0117524
a36_f_106522	1.62675	0.10379	0.823393	0.410285	-0.35423	0.723166	0.948716	0.342765
a36_f_130344	0.0144814	0.988446	-2.13253	0.0329633	0.540555	0.588815	0.219917	0.825935
a36_f_156075	NA	NA	NA	NA	-0.849715	0.395484	-1.14053	0.254064
a36_f_184051	-3.24257	0.00118459	-4.04079	5.32705e-05	-3.93049	8.47746e-05	-4.23581	2.27731e-05
a36_f_196496	-0.0474906	0.962122	0.497862	0.618581	-1.83035	0.067197	-0.428544	0.668255
a36_f_485123	1.3811	0.167249	-0.194921	0.845455	NA	NA	-0.194921	0.845455
a36_f_695022	-0.88589	0.375677	-1.12253	0.261639	-2.53267	0.0113198	0.2155	0.829377
a36_f_699477	-0.206953	0.836047	-0.308543	0.757669	-0.198631	0.842552	-0.422416	0.672721
a36_f_700025	-2.6631	0.00774253	-3.9623	7.42319e-05	-2.9747	0.00293275	-2.70417	0.00684746
a36_f_701557	1.27251	0.203193	0.421982	0.673038	0.421982	0.673038	-1.45798	0.144846
a36_f_703525	-0.0869349	0.930723	-1.14053	0.254064	-0.381751	0.702646	0.522044	0.60164
a36_f_704561	-4.37643	1.20642e-05	-4.37643	1.20642e-05	-3.91504	9.03882e-05	-4.16503	3.11318e-05
a36_f_705208	2.40178	0.0163157	0.316102	0.751925	0.0979875	0.921942	0.051508	0.958921
a36_f_705264	0.304921	0.760426	-1.14053	0.254064	NA	NA	NA	NA
a36_f_705299	0.153826	0.877747	1.50871	0.131372	-0.469148	0.638964	-0.674733	0.499846
a36_f_705602	-1.14053	0.254064	NA	NA	-1.45138	0.146673	-3.48291	0.00049599
a36_f_705756	-3.45531	0.000549661	-3.02444	0.00249092	-2.8	0.00511026	-3.41222	0.000644361
a36_f_706187	-0.405696	0.684966	0.747463	0.454784	-1.48326	0.138007	1.22248	0.221527
a36_f_706613	-0.381751	0.702646	0.304921	0.760426	-1.55397	0.120192	-1.80698	0.0707653
a36_f_708110	-4.20091	2.65848e-05	-4.20091	2.65848e-05	-4.23581	2.27731e-05	-3.79583	0.000147152
a36_f_708303	-0.315761	0.752184	-0.462169	0.64396	-0.571552	0.567625	0.686103	0.492648
a36_f_708313	-0.278451	0.780666	-0.27918	0.780107	-3.15974	0.0015791	1.82437	0.0680967
a36_f_708655	-3.85729	0.00011465	-0.515317	0.606332	-3.07774	0.00208576	-2.75089	0.00594336
a36_f_88703	NA	NA	NA	NA	-4.23684	2.26686e-05	-1.14053	0.254064
a36_j_710940	-1.10317	0.269954	1.75324	0.0795606	-0.539933	0.589244	0.184228	0.853835
a36_j_711271	-1.63606	0.101827	-2.00787	0.0446569	-1.48095	0.138619	-1.01069	0.312163
a36_j_711435	-0.353188	0.723947	0.540555	0.588815	0.546308	0.584854	1.22248	0.221527
a36_j_712552	-2.07427	0.038054	-0.818921	0.412831	-2.01562	0.0438392	-1.47815	0.139368
a36_j_713928	-4.27592	1.90352e-05	-4.39251	1.12047e-05	-4.29351	1.75873e-05	-3.90698	9.3455e-05
a36_j_714619	-0.193153	0.846839	0.219917	0.825935	1.2227	0.221444	1.02214	0.306714
a36_j_714823	-2.14735	0.0317651	1.06589	0.286471	-1.14053	0.254064	NA	NA
a40_b_653800	-2.01535	0.0438678	-2.19433	0.0282117	-2.42008	0.015517	1.46448	0.143062
a40_b_653931	-3.13399	0.00172446	2.09377	0.0362803	0.194604	0.845703	-0.252272	0.800831
a40_b_655254	-0.0284146	0.977331	-0.683986	0.493984	0.0572529	0.954344	0.395497	0.692476
a40_b_656431	-3.80475	0.00014195	-0.0328977	0.973756	-1.85515	0.0635742	-3.64798	0.000264314
a40_b_657965	-1.65332	0.0982649	0.416676	0.676915	0.000349264	0.999721	-2.85992	0.00423748
a40_b_658754	-1.79003	0.0734483	0.516395	0.605578	0.446692	0.655098	0.794138	0.427115
a40_b_659363	-0.182177	0.855444	1.48617	0.137235	-0.378513	0.70505	-1.17901	0.238395
a40_b_660212	-1.98729	0.0468905	-2.96269	0.00304965	-2.16317	0.0305277	-2.63021	0.00853323
a40_b_660513	-1.14053	0.254064	-3.88548	0.00010213	-1.14053	0.254064	-4.23684	2.26686e-05
a40_b_660992	-4.23581	2.27731e-05	-3.90698	9.3455e-05	NA	NA	NA	NA
a40_b_661456	-0.345302	0.729867	0.153065	0.878347	-1.14053	0.254064	1.3811	0.167249
a40_f_199959	-1.45138	0.146673	-1.45138	0.146673	0.219917	0.825935	-0.849715	0.395484
a40_f_323116	-3.88868	0.00010079	-4.39251	1.12047e-05	-4.11405	3.88777e-05	-4.02537	5.68849e-05
a40_f_427969	-3.07392	0.00211263	-0.194921	0.845455	-1.14053	0.254064	-4.33615	1.44999e-05
a40_f_449751	NA	NA	0.672137	0.501497	-1.14053	0.254064	0.153065	0.878347
a40_f_467042	1.3073	0.191111	0.0264588	0.978891	2.06987	0.0384647	0.780678	0.434992
a40_f_498004	-0.329285	0.74194	-3.87636	0.000106031	-3.44838	0.000563954	-0.0508095	0.959477
a40_f_653750	-3.77409	0.000160593	-4.18991	2.7906e-05	-3.45794	0.000544313	-4.38088	1.182e-05
a40_f_654498	-2.30891	0.0209486	1.14977	0.250237	1.28955	0.197207	-0.127548	0.898507
a40_f_655412	-2.07473	0.0380117	-2.06659	0.0387727	-2.07619	0.0378761	-2.53739	0.0111681
a40_f_655652	-1.32978	0.183591	-2.14547	0.0319152	-2.29576	0.0216898	-1.86616	0.0620184
a40_f_656055	-2.8	0.00511026	-2.22742	0.0259191	-2.64876	0.00807872	0.128246	0.897954
a40_f_657488	-3.17781	0.00148393	0.563096	0.57337	-3.32761	0.000875934	-3.53227	0.000412011
a40_f_658599	-2.11761	0.0342078	-4.31589	1.58964e-05	-3.53011	0.000415394	-4.00468	6.21008e-05
a40_f_659791	-1.49161	0.135802	0.380229	0.703775	-0.158116	0.874366	0.236787	0.812822
a40_f_660078	-0.373222	0.708984	-3.87586	0.000106249	-2.61883	0.0088233	0.666613	0.505019
a40_f_662030	-0.839479	0.4012	-0.580656	0.561472	-1.71644	0.0860812	1.11454	0.265046
a40_f_662102	-2.6877	0.00719451	-2.00753	0.0446934	-1.79997	0.0718656	-1.82592	0.0678627
a40_f_662266	-1.12127	0.262174	0.667279	0.504594	-1.31445	0.188694	-1.57573	0.115088
a40_f_662380	-0.825072	0.409331	0.170686	0.864471	-0.177978	0.85874	-1.17901	0.238395
a40_f_662993	-0.460534	0.645133	-1.73414	0.0828931	-1.3042	0.192166	-2.38753	0.0169621
a40_f_663198	0.610807	0.541327	-1.14053	0.254064	-1.14053	0.254064	1.3564	0.174971
a40_f_663375	-2.17252	0.0298168	-3.51168	0.000445287	-2.08518	0.0370532	-1.83035	0.067197
a40_f_663527	-0.278451	0.780666	NA	NA	NA	NA	NA	NA
a40_f_665365	1.3811	0.167249	0.304921	0.760426	1.2227	0.221444	-0.378513	0.70505
a40_f_665678	-1.14053	0.254064	NA	NA	NA	NA	NA	NA
a40_f_665715	-3.5694	0.000357806	-3.49084	0.000481507	-3.50166	0.000462362	-4.02392	5.72377e-05
a40_f_665871	0.901504	0.36732	-0.849715	0.395484	1.47263	0.14085	0.472013	0.636917
a40_f_665941	NA	NA	-1.14053	0.254064	NA	NA	NA	NA
a40_f_665949	0.388864	0.697376	0.624412	0.532357	-2.97538	0.00292626	-1.44204	0.149292
a40_f_666288	-2.90969	0.00361789	1.3811	0.167249	-0.381751	0.702646	0.586539	0.557513
a40_f_666432	-0.414776	0.678306	1.38888	0.16487	0.582874	0.559978	-0.97042	0.331837
a40_j_666884	-0.409082	0.68248	1.56366	0.117898	-2.25321	0.0242461	0.742576	0.457739
a40_j_666946	0.287019	0.774098	0.586539	0.557513	0.665102	0.505985	0.895628	0.370452
a40_j_667056	-0.871847	0.383292	1.27251	0.203193	0.0543523	0.956654	1.48617	0.137235
a40_j_667222	-1.87862	0.0602961	-3.561	0.000369441	-3.25309	0.00114156	-3.46452	0.00053117
a40_j_667639	0.800303	0.423535	-2.69221	0.00709808	1.18252	0.237001	-2.66671	0.00765968
a40_j_667881	-0.317116	0.751156	-0.98759	0.323353	-3.36339	0.000769922	-1.45138	0.146673
a40_j_668111	-2.98824	0.00280587	-1.74221	0.0814718	-1.99696	0.0458297	-3.67599	0.000236927
a40_j_668156	-2.69014	0.00714222	-3.87124	0.000108283	-3.77435	0.000160425	-3.86131	0.00011278
a40_j_668347	1.3811	0.167249	-4.29981	1.70947e-05	-4.18346	2.8711e-05	-4.51801	6.24238e-06
a40_j_668374	-2.67002	0.00758467	-3.45533	0.000549619	-2.57312	0.0100787	-2.55502	0.010618
a40_j_668447	-2.63521	0.00840851	-1.55627	0.119644	-1.10317	0.269954	-0.947799	0.343232
a40_j_668521	-4.40722	1.04704e-05	-4.40722	1.04704e-05	-4.47444	7.6612e-06	-4.18246	2.88374e-05
a40_j_668583	0.645977	0.518294	0.620288	0.535068	0.540409	0.588915	0.629631	0.528936
a40_j_668766	-2.64706	0.00811959	-1.3042	0.192166	-0.849715	0.395484	-0.194921	0.845455
a40_j_668782	-2.26666	0.0234112	1.12983	0.258548	-1.26706	0.205134	-2.37692	0.017458
a40_j_668872	-2.41701	0.0156488	0.564166	0.572641	-3.48713	0.000488233	-3.84303	0.000121527
a40_j_669245	-0.278451	0.780666	0.540555	0.588815	-0.194921	0.845455	1.02214	0.306714
a40_j_669506	-1.40632	0.15963	-2.94959	0.00318194	-2.1812	0.0291687	-2.78359	0.00537606
a40_j_669685	-0.0522555	0.958325	0.304921	0.760426	0.103765	0.917356	1.14977	0.250237
a40_j_669726	-0.260455	0.794513	-0.194833	0.845524	1.04185	0.297479	1.57618	0.114984
a40_j_669825	2.03634	0.0417159	0.937493	0.348505	2.17338	0.0297517	-0.752221	0.451918
a40_j_669880	0.141602	0.887394	-3.37697	0.000732884	-0.476012	0.634066	0.170686	0.864471
a40_j_670088	-4.37643	1.20642e-05	-4.40722	1.04704e-05	-4.23684	2.26686e-05	-3.95318	7.71184e-05
a40_j_670331	-0.298546	0.765287	-1.45138	0.146673	-1.83094	0.0671101	-1.62929	0.103252
a40_j_670697	-2.4375	0.0147892	-3.91896	8.89303e-05	-2.66716	0.00764942	-3.45435	0.000551629
a40_j_671215	2.3238	0.0201361	-2.01263	0.0441537	-2.62336	0.00870659	0.949641	0.342295
a40_j_671594	-0.859126	0.390271	1.08019	0.280059	0.113056	0.909986	0.799576	0.423957
a40_j_672041	-1.95729	0.0503133	-4.23914	2.24378e-05	-3.08925	0.0020066	0.0252689	0.97984
a40_j_672301	-2.90686	0.00365074	-4.40722	1.04704e-05	-4.15977	3.18572e-05	-4.29351	1.75873e-05
a44_b_627413	-2.50761	0.0121552	-2.14357	0.0320671	-1.40794	0.159147	0.432436	0.665425
a44_b_627777	1.3811	0.167249	-0.194921	0.845455	1.3811	0.167249	NA	NA
a44_b_627869	NA	NA	NA	NA	-0.312914	0.754346	NA	NA
a44_b_628005	1.35732	0.174678	0.530246	0.595942	1.68378	0.0922237	0.982219	0.325992
a44_b_630751	-1.1617	0.245358	0.101435	0.919205	-0.933188	0.350723	-1.38121	0.167213
a44_b_630815	-0.332183	0.739751	-0.194921	0.845455	-0.849715	0.395484	1.3811	0.167249
a44_b_631404	-2.4308	0.0150657	-0.194921	0.845455	-1.45138	0.146673	-2.6504	0.00803971
a44_b_631412	NA	NA	NA	NA	-1.62929	0.103252	-0.278451	0.780666
a44_b_632030	0.0264588	0.978891	0.821586	0.411313	1.96669	0.0492193	1.67768	0.0934088
a44_b_632230	-2.635	0.00841372	-2.91837	0.00351867	-3.09675	0.00195652	-3.82422	0.000131189
a44_b_634338	-1.0751	0.282328	-3.63192	0.000281317	-1.14053	0.254064	-3.51168	0.000445287
a44_b_635870	-0.616518	0.537553	1.3564	0.174971	-2.38223	0.0172081	-0.0571591	0.954418
a44_f_132414	-0.128358	0.897865	-0.777111	0.437093	-0.485132	0.627583	-0.893903	0.371374
a44_f_147488	-2.70352	0.00686091	-2.37708	0.0174504	-3.25949	0.00111613	-3.08391	0.00204301
a44_f_236005	NA	NA	-3.28031	0.00103694	-3.28031	0.00103694	NA	NA
a44_f_389378	-0.144313	0.885253	0.772199	0.439997	-0.730898	0.464842	-1.02173	0.306908
a44_f_432096	1.3811	0.167249	0.754734	0.450409	-1.45138	0.146673	-3.76947	0.000163596
a44_f_459061	-3.91749	8.94761e-05	-3.15666	0.00159589	-3.00859	0.00262465	-3.64813	0.000264156
a44_f_470053	-3.11644	0.00183049	0.540555	0.588815	NA	NA	NA	NA
a44_f_481027	0.199769	0.841661	1.36377	0.172639	0.806388	0.420019	0.98885	0.322737
a44_f_511422	0.371951	0.709929	-3.16487	0.00155155	-3.43629	0.000589743	-3.84986	0.000118185
a44_f_541334	-0.450325	0.652476	-4.13716	3.51636e-05	-2.20926	0.0271568	-1.97347	0.0484423
a44_f_546495	-3.13698	0.00170699	-0.45947	0.645896	-2.76118	0.00575934	-1.52733	0.126679
a44_f_556691	-1.14053	0.254064	NA	NA	NA	NA	NA	NA
a44_f_606304	-2.40816	0.0160329	NA	NA	NA	NA	NA	NA
a44_f_627560	-3.27865	0.00104306	-3.42775	0.000608597	-3.49494	0.000474174	-3.62083	0.000293663
a44_f_627928	-1.57911	0.114312	-1.58234	0.113573	-0.911847	0.361849	-0.478983	0.631951
a44_f_630150	0.697572	0.485445	-0.593938	0.552554	0.654229	0.512964	1.00493	0.314931
a44_f_630258	-0.728448	0.466339	0.0681666	0.945653	-1.05935	0.289441	-2.58738	0.00967084
a44_f_631503	-0.411948	0.680377	-0.186773	0.851839	-0.731726	0.464336	-0.849728	0.395476
a44_f_632038	-3.29281	0.000991926	-3.62501	0.000288949	-3.95384	7.69057e-05	-3.27706	0.00104894
a44_f_634892	0.32192	0.747513	NA	NA	0.687882	0.491527	NA	NA
a44_f_635057	-0.332183	0.739751	NA	NA	NA	NA	NA	NA
a44_f_635279	1.22248	0.221527	-4.05575	4.99732e-05	-1.4289	0.153034	-4.23914	2.24378e-05
a44_f_635640	-0.0108427	0.991349	0.540555	0.588815	-0.849715	0.395484	NA	NA
a44_f_635876	0.86777	0.38552	0.868157	0.385309	0.985019	0.324615	0.732835	0.463659
a44_f_636177	-0.0239395	0.980901	0.0272588	0.978253	0.442939	0.65781	1.10026	0.271218
a44_f_637749	-0.605113	0.545104	0.0268944	0.978544	-1.78822	0.0737404	-1.97775	0.0479566
a44_f_637972	-1.90779	0.0564183	NA	NA	NA	NA	NA	NA
a44_f_638273	-2.34507	0.0190234	-2.11834	0.0341466	-2.4904	0.0127601	-2.07027	0.0384267
a44_f_638616	1.23024	0.218608	-0.298546	0.765287	-3.71072	0.00020667	-3.71492	0.000203266
a44_f_638804	-3.63192	0.000281317	-3.23206	0.00122899	-3.90698	9.3455e-05	-4.16075	3.17203e-05
a44_f_638832	-1.10734	0.268147	-3.23936	0.00119799	-2.02966	0.0423915	-3.4166	0.000634079
a44_f_638865	-2.91416	0.00356648	-3.47005	0.000520369	-2.04928	0.0404343	-1.85415	0.0637182
a44_f_638994	0.597449	0.550208	0.639834	0.522281	0.803005	0.421972	0.926852	0.354003
a44_f_69742	-2.6504	0.00803971	0.540555	0.588815	-3.8176	0.000134754	NA	NA
a44_f_75046	NA	NA	-1.14053	0.254064	-1.14053	0.254064	NA	NA
a44_j_639637	0.161839	0.871433	1.24677	0.212482	-0.407493	0.683646	1.862	0.0626025
a44_j_639754	0.494235	0.62114	-1.12873	0.259013	0.7614	0.446418	1.92542	0.0541774
a44_j_639761	-1.20618	0.227749	0.754734	0.450409	0.540555	0.588815	-1.17901	0.238395
a44_j_640174	2.23601	0.0253508	0.316102	0.751925	0.690993	0.48957	1.40751	0.159276
a44_j_640190	-2.04136	0.0412156	-2.45605	0.0140475	-3.37685	0.000733199	-3.49336	0.00047698
a44_j_640467	-0.241375	0.809265	-0.0842914	0.932825	0.266604	0.789774	0.732624	0.463788
a44_j_640504	-2.99082	0.0027823	-4.06089	4.88855e-05	-3.42775	0.000608597	-3.98755	6.6759e-05
a44_j_640768	NA	NA	1.06589	0.286471	-1.74687	0.0806605	-0.120148	0.904366
a44_j_640896	-3.11883	0.00181573	-2.24997	0.0244507	-0.110889	0.911705	-2.94117	0.00326976
a44_j_640919	0.5979	0.549907	0.184228	0.853835	0.371951	0.709929	-0.378513	0.70505
a44_j_641077	0.460778	0.644958	-0.428544	0.668255	0.395497	0.692476	0.772199	0.439997
a44_j_641398	-0.440588	0.659511	0.429231	0.667755	1.35093	0.176718	0.922292	0.356376
a44_j_641470	-3.9604	7.48239e-05	-4.02537	5.68849e-05	-2.24176	0.0249766	-2.72898	0.00635297
a44_j_641806	0.836696	0.402763	1.2277	0.219558	0.2249	0.822057	0.269274	0.787719
a44_j_641846	-0.177853	0.858839	-0.381751	0.702646	-0.0571591	0.954418	-0.378513	0.70505
a44_j_641911	-2.80626	0.00501203	-3.40681	0.000657267	-2.84416	0.0044529	-3.24386	0.00117921
a44_j_642115	0.184228	0.853835	1.06589	0.286471	1.55696	0.11948	0.540555	0.588815
a44_j_642147	-1.24558	0.21292	-3.02765	0.00246465	-3.21611	0.00129942	-2.14609	0.0318656
a44_j_642229	1.52266	0.127843	-1.62929	0.103252	1.27251	0.203193	-1.14053	0.254064
a44_j_642385	NA	NA	1.02214	0.306714	-1.45138	0.146673	-0.278451	0.780666
a44_j_642405	-2.56969	0.0101788	-2.87282	0.00406829	-2.57456	0.0100368	-2.70561	0.00681801
a44_j_642687	-3.63291	0.000280248	-4.33142	1.48148e-05	-3.14843	0.00164151	-2.87597	0.00402793
a44_j_643148	-0.338975	0.734629	NA	NA	-1.14053	0.254064	NA	NA
a44_j_643500	-1.66879	0.095159	-2.82715	0.00469644	-0.378513	0.70505	-0.98759	0.323353
a44_j_643813	-1.46315	0.143427	-1.32124	0.186423	-0.36465	0.715372	-0.154908	0.876894
a44_j_643980	-3.97456	7.05086e-05	NA	NA	-3.43659	0.000589089	-1.19623	0.231606
a44_j_644124	1.96782	0.0490883	-0.643648	0.519804	-0.120148	0.904366	-0.562397	0.573845
a44_j_644189	-3.82838	0.000128988	-2.88967	0.00385648	-3.52336	0.000426104	2.35365	0.01859
a44_j_645050	-0.142777	0.886466	-0.613297	0.53968	-0.955644	0.339252	0.268104	0.78862
a44_j_645383	-0.170122	0.864914	1.22076	0.222178	0.266604	0.789774	0.132426	0.894647
a44_j_645417	-1.46383	0.143242	0.112519	0.910412	1.07468	0.282516	-1.25304	0.210191
a48_b_599045	-3.56732	0.000360651	-3.43545	0.000591562	-3.1399	0.00169008	-3.46799	0.000524359
a48_b_599303	-4.25596	2.08157e-05	-4.13716	3.51636e-05	-1.14053	0.254064	1.06589	0.286471
a48_b_599482	-1.14053	0.254064	1.06589	0.286471	-0.194921	0.845455	0.153065	0.878347
a48_b_600851	-1.31434	0.188733	0.421982	0.673038	-3.56508	0.000363747	NA	NA
a48_b_606880	0.787694	0.430875	-0.194921	0.845455	-1.57231	0.115878	-0.536818	0.591393
a48_f_149530	0.554178	0.579457	NA	NA	-0.194921	0.845455	NA	NA
a48_f_174656	-0.248047	0.804098	NA	NA	NA	NA	NA	NA
a48_f_229349	-0.259682	0.795109	-0.627091	0.5306	0.539224	0.589732	0.0280655	0.97761
a48_f_30748	-0.533959	0.59337	0.708455	0.478663	0.0295855	0.976398	-0.222124	0.824217
a48_f_32404	-1.89352	0.0582887	-3.86005	0.000113363	-1.5993	0.109754	-2.09291	0.0363572
a48_f_338752	-1.49161	0.135802	-2.39592	0.0165788	-3.06917	0.00214653	-2.01851	0.0435377
a48_f_377294	0.153065	0.878347	-0.849715	0.395484	0.153065	0.878347	-1.14053	0.254064
a48_f_451127	1.57269	0.11579	0.219917	0.825935	0.184228	0.853835	0.465845	0.641326
a48_f_463352	-1.40435	0.160216	1.06589	0.286471	-3.89162	9.9578e-05	-3.92424	8.70051e-05
a48_f_471536	-2.41339	0.0158049	-0.758603	0.44809	1.26122	0.207231	-0.445271	0.656124
a48_f_533708	0.0217346	0.98266	-1.19064	0.233797	-1.28245	0.199685	-1.74687	0.0806605
a48_f_547320	-1.14053	0.254064	1.89122	0.0585952	-0.849715	0.395484	1.02214	0.306714
a48_f_601858	-0.728803	0.466122	1.29451	0.195489	0.499857	0.617176	1.43988	0.149902
a48_f_601999	-3.02616	0.00247684	-0.955905	0.33912	-3.11956	0.00181118	-2.63927	0.00830851
a48_f_603143	1.48819	0.1367	0.519686	0.603283	0.771774	0.440249	0.0492984	0.960682
a48_f_603448	-1.17901	0.238395	0.540555	0.588815	-0.194921	0.845455	-4.02885	5.60497e-05
a48_f_603857	-0.120148	0.904366	-0.849715	0.395484	-0.578637	0.562834	-1.89423	0.0581944
a48_f_605072	-0.16204	0.871274	-0.251956	0.801075	-0.371605	0.710187	0.400711	0.688633
a48_f_605405	-2.59232	0.00953302	-3.5105	0.000447272	-3.22547	0.00125764	-2.93254	0.00336199
a48_f_605858	-2.19948	0.027844	-2.77961	0.00544235	-2.79636	0.00516816	-3.0531	0.00226493
a48_f_606623	NA	NA	-2.66459	0.00770818	-2.83896	0.00452605	0.754734	0.450409
a48_f_606833	-0.278451	0.780666	-0.248047	0.804098	-1.14053	0.254064	NA	NA
a48_f_607895	0.540555	0.588815	-1.45138	0.146673	-1.14053	0.254064	-1.14053	0.254064
a48_f_608236	-2.53328	0.0112999	-3.69897	0.000216474	-2.35967	0.0182911	-4.37643	1.20642e-05
a48_f_608902	1.32512	0.185132	0.107029	0.914766	-0.843732	0.398819	-0.905859	0.36501
a48_f_608999	-2.00393	0.0450772	1.1886	0.234596	-1.45138	0.146673	0.414732	0.678338
a48_f_609155	-3.50871	0.000450281	NA	NA	-0.849715	0.395484	0.153065	0.878347
a48_f_609299	-0.443038	0.657738	0.985019	0.324615	1.44125	0.149515	-0.750087	0.453202
a48_f_609623	-1.14053	0.254064	-1.14053	0.254064	-0.0474906	0.962122	-0.378513	0.70505
a48_f_609871	-2.73987	0.00614637	-3.09459	0.00197085	-3.44891	0.000562852	-3.72544	0.000194978
a48_f_609882	-1.82276	0.0683391	-2.21859	0.0265143	-3.0959	0.00196214	-1.65122	0.0986935
a48_f_609889	-4.26049	2.03976e-05	-4.20091	2.65848e-05	NA	NA	-4.35875	1.30805e-05
a48_f_61097	-2.7121	0.00668592	-1.1607	0.245766	-1.32968	0.183623	-1.55269	0.120496
a48_j_610707	-1.99492	0.0460519	-2.87936	0.00398482	-1.02271	0.306447	-3.23969	0.00119661
a48_j_611109	-0.323731	0.746142	1.02214	0.306714	1.67738	0.0934677	1.3811	0.167249
a48_j_611396	-0.64428	0.519394	-1.33509	0.181848	-0.0571591	0.954418	-1.62929	0.103252
a48_j_611534	-1.74016	0.0818317	-1.88436	0.0595163	-1.73592	0.0825779	-2.4494	0.0143093
a48_j_611544	1.44125	0.149515	1.09992	0.271367	1.00434	0.315217	1.46535	0.142825
a48_j_611743	-2.06252	0.0391583	-2.97721	0.00290887	-2.62853	0.00857537	-3.31182	0.000926905
a48_j_611813	0.288473	0.772985	1.0314	0.302353	0.358461	0.719999	1.51185	0.130571
a48_j_612594	0.5677	0.570239	-0.0763956	0.939104	-0.171879	0.863533	0.0492984	0.960682
a48_j_613064	-0.758603	0.44809	-2.84947	0.00437928	-2.61887	0.00882213	-3.09459	0.00197085
a48_j_613084	-1.05274	0.292459	-3.92424	8.70051e-05	-3.21561	0.00130166	-2.13253	0.0329633
a48_j_614210	-0.767315	0.442894	-1.10118	0.270818	0.606936	0.543894	0.460252	0.645335
a48_j_614904	0.00291545	0.997674	-1.22373	0.221055	-1.00132	0.316671	0.153065	0.878347
a48_j_615265	-2.5666	0.0102702	-0.992341	0.321031	-2.23454	0.0254478	-0.496851	0.619294
a48_j_615831	-0.669472	0.503194	-0.810366	0.41773	-3.13726	0.00170532	-2.26893	0.0232729
a52_b_568654	-0.98963	0.322355	-1.03315	0.301535	-2.23486	0.0254265	-3.45423	0.000551871
a52_b_570041	-0.982063	0.326069	-3.91283	9.12214e-05	-2.2076	0.0272719	-3.89158	9.95955e-05
a52_b_570136	-1.22875	0.219167	-0.0474906	0.962122	0.540555	0.588815	1.06589	0.286471
a52_b_570558	0.460246	0.64534	-0.144254	0.8853	0.119546	0.904843	-0.539367	0.589634
a52_b_570858	-1.55225	0.120602	-0.0474906	0.962122	-1.62929	0.103252	-0.194921	0.845455
a52_b_570890	-1.33362	0.182328	0.834037	0.40426	0.694186	0.487566	-0.847231	0.396866
a52_b_571326	-0.741088	0.45864	1.72279	0.0849271	0.257936	0.796457	-0.117558	0.906418
a52_b_571928	-4.14456	3.40466e-05	-4.20091	2.65848e-05	-3.77999	0.000156832	-3.84986	0.000118185
a52_b_572188	NA	NA	-1.45138	0.146673	-1.14053	0.254064	-1.45138	0.146673
a52_b_572242	-2.02935	0.042423	-3.5295	0.000416348	-3.27233	0.00106664	-3.77172	0.000162126
a52_b_573210	NA	NA	-2.71241	0.00667953	1.55696	0.11948	1.99463	0.0460834
a52_b_574083	-3.01148	0.00259975	-2.89012	0.00385093	-3.30515	0.000949242	-2.60311	0.0092382
a52_b_576314	-4.196	2.71666e-05	-3.93362	8.36774e-05	-3.66727	0.000245152	1.82285	0.0683263
a52_f_113308	-0.144245	0.885307	-0.357762	0.720521	-0.585481	0.558224	0.922292	0.356376
a52_f_198355	-3.84443	0.000120834	-0.428544	0.668255	-3.41775	0.000631415	-1.17901	0.238395
a52_f_24470	-0.453551	0.650152	1.10023	0.27123	-3.12918	0.00175295	0.102667	0.918227
a52_f_280248	-3.38086	0.000722598	-2.2633	0.0236171	-0.332216	0.739726	0.521511	0.602011
a52_f_293902	0.427713	0.66886	0.560431	0.575185	-0.690704	0.489752	0.636067	0.524732
a52_f_332865	-0.8347	0.403886	1.43279	0.151916	1.07708	0.281444	0.472013	0.636917
a52_f_361428	-0.544531	0.586076	NA	NA	-0.194921	0.845455	NA	NA
a52_f_361755	-0.849715	0.395484	0.540555	0.588815	NA	NA	NA	NA
a52_f_410205	-0.213698	0.830783	-0.594716	0.552033	-0.443659	0.657289	-0.537233	0.591107
a52_f_415319	0.979864	0.327153	1.16188	0.245284	2.00796	0.0446476	2.27623	0.0228323
a52_f_427870	0.242825	0.808141	0.795178	0.42651	0.907676	0.364049	0.196676	0.844081
a52_f_568557	-1.12637	0.26001	-1.98212	0.0474662	-1.30359	0.192374	-1.37669	0.168607
a52_f_569230	-0.194921	0.845455	NA	NA	-1.14053	0.254064	NA	NA
a52_f_569973	-1.83929	0.0658723	-0.468722	0.639268	0.296421	0.766908	0.403352	0.686689
a52_f_571480	-2.42969	0.0151116	-0.828791	0.407222	-4.0125	6.00794e-05	-4.10954	3.96445e-05
a52_f_571898	-3.57038	0.000356457	-0.379008	0.704682	-1.52733	0.126679	-0.207398	0.835699
a52_f_573716	-4.33926	1.42966e-05	-4.39251	1.12047e-05	NA	NA	NA	NA
a52_f_573836	-0.469148	0.638964	0.908388	0.363673	-0.887125	0.375012	1.79347	0.0728974
a52_f_574500	-3.01788	0.00254552	-3.22265	0.00127009	-3.63192	0.000281317	-3.97037	7.17604e-05
a52_f_574746	-3.67941	0.000233776	-3.42789	0.000608294	-2.52544	0.0115555	-1.27053	0.203896
a52_f_575362	-0.501695	0.615882	1.3811	0.167249	0.926852	0.354003	2.11532	0.0344026
a52_f_576051	-0.194921	0.845455	NA	NA	NA	NA	NA	NA
a52_f_576059	-0.849715	0.395484	1.3811	0.167249	0.26469	0.791248	0.754734	0.450409
a52_f_576492	-3.17176	0.0015152	-0.194921	0.845455	-0.828791	0.407222	-1.14053	0.254064
a52_f_576560	-0.626394	0.531057	-0.428544	0.668255	1.04108	0.297837	-0.857475	0.391182
a52_f_577705	-3.6576	0.000254584	1.28955	0.197207	-3.58281	0.000339922	1.37378	0.169511
a52_f_577852	-0.592569	0.553469	0.52893	0.596854	0.530432	0.595812	0.86777	0.38552
a52_f_578417	-1.66152	0.0966098	0.472559	0.636528	0.00843467	0.99327	0.149693	0.881007
a52_f_578937	-3.87586	0.000106249	-2.66318	0.00774054	-3.02543	0.00248282	-4.09994	4.13258e-05
a52_f_579507	-3.29047	0.00100021	0.560715	0.574992	-0.766529	0.443362	1.13522	0.256282
a52_f_579549	-1.88311	0.059685	0.371951	0.709929	0.540555	0.588815	-0.0474906	0.962122
a52_f_579569	-2.57026	0.0101621	-2.207	0.0273139	-2.38139	0.0172475	-2.17435	0.0296788
a52_f_579758	0.511937	0.608695	0.153065	0.878347	0.501525	0.616002	1.82437	0.0680967
a52_f_65586	-1.68609	0.091779	-0.724552	0.468727	-1.87398	0.0609334	-1.58881	0.112104
a52_f_94928	-0.325167	0.745055	-0.733944	0.462983	0.827926	0.407713	-0.585481	0.558224
a52_j_580407	0.622106	0.533872	0.546308	0.584854	-0.414115	0.67879	-1.38479	0.166118
a52_j_580460	-3.59534	0.000323974	-3.07192	0.00212687	-3.52661	0.000420916	-3.30822	0.000938903
a52_j_580536	-2.15772	0.03095	-1.3384	0.180766	-2.29005	0.0220185	-1.87901	0.0602433
a52_j_580647	-3.04271	0.00234462	2.35206	0.0186698	-1.49161	0.135802	-3.07965	0.00207244
a52_j_580733	-2.91676	0.00353683	-0.683986	0.493984	0.769794	0.441422	-0.683986	0.493984
a52_j_581314	-3.10227	0.00192044	-3.6863	0.000227541	-2.60681	0.00913889	-4.16564	3.10481e-05
a52_j_581784	-1.29362	0.195796	1.08293	0.278841	0.0887651	0.929269	-2.3072	0.0210437
a52_j_582249	0.15208	0.879124	0.622106	0.533872	0.665413	0.505786	1.37378	0.169511
a52_j_582332	0.540555	0.588815	NA	NA	1.48617	0.137235	NA	NA
a52_j_582403	-3.12935	0.00175196	-3.66988	0.000242661	-2.90092	0.00372063	-3.61128	0.000304694
a52_j_582954	-2.82715	0.00469643	-2.92758	0.00341609	-2.61278	0.00898086	0.480888	0.630596
a52_j_583524	-0.543566	0.58674	-0.0416602	0.96677	0.556427	0.577919	1.46535	0.142825
a52_j_583674	1.1017	0.270592	1.66338	0.0962358	-1.20615	0.22776	1.38488	0.166088
a52_j_584651	-0.076295	0.939184	-0.428544	0.668255	-0.0282963	0.977426	-1.62929	0.103252
a52_j_584691	-0.448059	0.65411	-1.17901	0.238395	-1.52733	0.126679	-1.17901	0.238395
a52_j_584804	0.408779	0.682702	-1.94368	0.0519336	0.161662	0.871572	-0.366062	0.714319
a52_j_586124	-3.80088	0.000144185	-0.380381	0.703662	-3.82227	0.000132227	-4.05945	4.91888e-05
a56_b_552453	-3.18602	0.00144242	0.732835	0.463659	-1.17901	0.238395	-1.10317	0.269954
a56_b_553054	-4.40722	1.04704e-05	-4.16075	3.17203e-05	-4.33926	1.42966e-05	-4.26643	1.98629e-05
a56_b_553304	-2.30919	0.0209333	1.3811	0.167249	-3.34319	0.000828202	-3.26479	0.00109545
a56_b_553349	-3.20102	0.0013694	0.922292	0.356376	-0.741088	0.45864	1.14977	0.250237
a56_b_556901	-3.68519	0.000228535	-4.40722	1.04704e-05	-4.40722	1.04704e-05	-4.42073	9.83696e-06
a56_b_557059	-1.18501	0.236013	-2.80013	0.00510821	-2.02525	0.0428419	-1.02495	0.305389
a56_b_557555	-2.02821	0.0425391	-1.67181	0.094561	-2.46375	0.0137493	-2.3538	0.0185827
a56_b_557557	-0.583189	0.559766	0.0717655	0.942788	-0.72873	0.466167	-0.849715	0.395484
a56_b_558262	-2.96055	0.00307093	-2.68342	0.00728742	-3.33304	0.000859039	2.02297	0.043076
a56_b_558347	-2.32536	0.0200525	-0.194921	0.845455	-0.248047	0.804098	NA	NA
a56_b_558910	-0.65412	0.513034	-0.702458	0.482393	-0.946826	0.343727	-0.575113	0.565215
a56_b_558958	-1.50753	0.131676	-3.45657	0.000547098	1.0141	0.310534	-0.255103	0.798643
a56_b_559012	-3.1948	0.00139928	-3.71111	0.000206352	-3.52293	0.000426799	-3.78635	0.000152879
a56_b_559687	-0.146436	0.883577	-0.380381	0.703662	-0.137621	0.89054	0.0717655	0.942788
a56_b_559810	-1.66156	0.0966002	-0.0282963	0.977426	-2.28034	0.0225875	-3.86	0.000113387
a56_f_169348	NA	NA	NA	NA	-3.81373	0.000136885	NA	NA
a56_f_243746	1.4226	0.154852	1.3811	0.167249	1.22248	0.221527	1.2227	0.221444
a56_f_287222	-2.27466	0.0229261	-2.44586	0.0144509	-1.59567	0.110563	-1.31239	0.189388
a56_f_291474	-0.893035	0.371839	-0.0154394	0.987682	-0.872401	0.38299	1.23024	0.218608
a56_f_338900	-3.74001	0.000184012	-4.33524	1.45603e-05	-4.04079	5.32705e-05	-3.43638	0.00058954
a56_f_369857	-0.248047	0.804098	NA	NA	NA	NA	NA	NA
a56_f_38570	0.0717655	0.942788	-3.78632	0.000152893	-3.74766	0.000178494	1.82437	0.0680967
a56_f_40238	-1.79202	0.0731294	0.546308	0.584854	-4.14213	3.44097e-05	-4.31959	1.5632e-05
a56_f_41	0.44817	0.65403	1.36022	0.173762	0.0404301	0.96775	1.48617	0.137235
a56_f_489939	-1.61799	0.105664	-1.83035	0.067197	-3.18518	0.00144665	-2.44034	0.0146733
a56_f_491231	-1.14053	0.254064	-0.0474906	0.962122	-0.194921	0.845455	-0.194921	0.845455
a56_f_499307	NA	NA	NA	NA	-1.14053	0.254064	NA	NA
a56_f_546372	2.4744	0.0133462	1.79289	0.0729901	1.34003	0.180237	2.62704	0.00861306
a56_f_552107	-0.467199	0.640358	1.45054	0.146909	1.81555	0.0694392	-0.963638	0.335227
a56_f_552516	-1.71188	0.0869184	-1.4338	0.151629	-1.95911	0.0501002	-1.02684	0.304494
a56_f_553412	-1.56133	0.118447	-0.4345	0.663925	-0.592188	0.553724	1.20511	0.228161
a56_f_553696	-0.402292	0.687469	-3.02848	0.00245787	-1.62929	0.103252	-1.45138	0.146673
a56_f_553741	-4.37643	1.20642e-05	-1.14053	0.254064	-4.33926	1.42966e-05	NA	NA
a56_f_554013	0.280332	0.779223	-0.340579	0.733421	1.06259	0.28797	0.831702	0.405577
a56_f_554054	-2.95046	0.00317296	-1.19213	0.23321	1.28955	0.197207	0.0409549	0.967332
a56_f_555505	-4.12449	3.71557e-05	-4.39251	1.12047e-05	-2.89104	0.0038397	-2.08338	0.0372164
a56_f_556830	-0.233212	0.815597	0.542797	0.58727	0.483251	0.628918	0.0794895	0.936643
a56_f_558196	-3.21587	0.00130051	-0.276507	0.782159	-2.91881	0.00351367	-1.25316	0.210148
a56_f_558339	0.49486	0.620699	0.380823	0.703334	0.432639	0.665277	1.21993	0.222491
a56_f_558716	-3.55647	0.000375876	0.897769	0.369309	0.0717655	0.942788	-0.194921	0.845455
a56_f_559375	0.0143246	0.988571	0.219917	0.825935	1.55696	0.11948	1.06589	0.286471
a56_f_559541	-0.428544	0.668255	1.07017	0.284541	1.4226	0.154852	0.219917	0.825935
a56_f_560295	-3.84077	0.000122651	NA	NA	NA	NA	NA	NA
a56_f_560695	NA	NA	1.06589	0.286471	NA	NA	-0.741088	0.45864
a56_f_562184	-3.06918	0.00214649	-3.04854	0.00229954	-2.4387	0.0147401	1.28955	0.197207
a56_f_563092	-1.80612	0.0708995	-1.59288	0.111187	-2.51876	0.0117769	-2.03014	0.042342
a56_f_74992	-4.04639	5.20128e-05	-3.47187	0.000516854	-3.96166	7.44315e-05	-3.54299	0.000395624
a56_f_86371	-2.48724	0.012874	-0.660626	0.508852	-0.381751	0.702646	1.55696	0.11948
a56_j_563624	-0.332183	0.739751	-1.64463	0.100046	-0.194921	0.845455	-1.14053	0.254064
a56_j_564190	-2.57529	0.0100155	1.3811	0.167249	-1.0799	0.280188	-3.74207	0.000182508
a56_j_564467	1.47498	0.140218	-0.177853	0.858839	1.35093	0.176718	-0.153127	0.878298
a56_j_565936	1.2227	0.221444	-0.0474906	0.962122	-0.137621	0.89054	1.75751	0.0788302
a56_j_566379	-1.82853	0.0674699	-2.32991	0.019811	-0.859767	0.389917	-1.93144	0.0534286
a56_j_569299	-2.15061	0.0315072	-2.49517	0.0125895	-2.29158	0.0219297	NA	NA
a60_b_529178	-2.68852	0.00717706	-1.14053	0.254064	-3.2396	0.00119696	1.06589	0.286471
a60_b_529487	-3.63507	0.000277908	-0.0411031	0.967214	-3.75654	0.000172277	-2.19682	0.0280336
a60_b_530499	-3.6991	0.000216368	-3.67354	0.00023921	-3.49036	0.000482365	-3.76445	0.000166916
a60_b_530970	-0.0668619	0.946692	1.3811	0.167249	0.540555	0.588815	1.48617	0.137235
a60_b_534395	-3.71922	0.000199837	-4.11283	3.90835e-05	-3.6863	0.000227541	-3.99055	6.59206e-05
a60_b_534436	-2.12665	0.0334492	-2.98718	0.00281561	-2.33418	0.0195861	-2.57197	0.0101121
a60_b_534879	0.671514	0.501893	0.510151	0.609946	0.998121	0.31822	0.709483	0.478025
a60_b_535895	-3.54727	0.000389242	-4.13716	3.51636e-05	-3.51168	0.000445287	-2.50561	0.0122239
a60_f_119705	0.682593	0.494864	0.681859	0.495328	-0.310372	0.756278	-1.70418	0.0883469
a60_f_150726	-1.14053	0.254064	1.06589	0.286471	NA	NA	-0.194921	0.845455
a60_f_167940	-0.716005	0.473988	-1.17901	0.238395	-0.902013	0.36705	-0.0474906	0.962122
a60_f_218629	-0.609145	0.542428	-0.0474906	0.962122	-1.14053	0.254064	1.2227	0.221444
a60_f_248671	1.06931	0.284929	0.224459	0.8224	1.47162	0.141123	-0.71772	0.47293
a60_f_293849	-2.21154	0.0269984	-2.09692	0.0360006	-1.64926	0.0990949	-1.23908	0.215315
a60_f_298458	-0.405109	0.685397	-1.51399	0.130027	0.183332	0.854537	0.53496	0.592678
a60_f_310118	NA	NA	NA	NA	-0.381751	0.702646	NA	NA
a60_f_327535	NA	NA	1.75751	0.0788302	-1.45138	0.146673	NA	NA
a60_f_33047	-0.849715	0.395484	1.3811	0.167249	NA	NA	NA	NA
a60_f_348615	NA	NA	-0.194921	0.845455	-0.194921	0.845455	-0.849715	0.395484
a60_f_422112	-1.52437	0.127416	-2.70501	0.0068302	-2.49537	0.0125825	-3.30207	0.000959739
a60_f_45026	-0.844845	0.398197	-0.297486	0.766095	-0.814935	0.41511	-1.99698	0.0458274
a60_f_498267	0.672137	0.501497	1.3811	0.167249	-1.38479	0.166118	0.472013	0.636917
a60_f_529504	-2.12683	0.0334342	-1.94225	0.0521067	-1.33799	0.1809	-1.1016	0.270635
a60_f_530535	-0.194921	0.845455	NA	NA	NA	NA	NA	NA
a60_f_534128	-3.81522	0.000136062	-3.67029	0.000242273	-4.10567	4.0314e-05	-3.77524	0.000159856
a60_f_534659	1.3564	0.174971	-1.22373	0.221055	-0.378513	0.70505	1.02214	0.306714
a60_f_535741	-1.33758	0.181034	-2.24599	0.0247046	-2.0805	0.0374798	-2.78465	0.00535851
a60_f_537052	-3.3876	0.000705068	-2.90524	0.00366968	-3.15192	0.00162201	-3.43843	0.000585101
a60_f_538274	-4.35875	1.30805e-05	NA	NA	-4.42073	9.83696e-06	-3.99312	6.521e-05
a60_f_538332	0.577852	0.563364	-0.539933	0.589244	0.5979	0.549907	0.699101	0.484489
a60_f_539151	-3.73116	0.000190602	-3.45837	0.000543462	-4.08099	4.48441e-05	-0.821117	0.411579
a60_f_72269	0.754734	0.450409	0.425614	0.670389	1.02235	0.306614	0.26469	0.791248
a60_f_7682	1.97294	0.0485022	0.0717655	0.942788	2.073	0.038172	-0.278451	0.780666
a60_f_95137	-0.194921	0.845455	1.0587	0.289737	-0.828791	0.407222	-0.318574	0.75005
a60_j_539785	-2.19275	0.0283255	-3.96166	7.44315e-05	-3.80379	0.000142502	-3.18965	0.00142445
a60_j_539846	-3.10584	0.00189738	-3.75799	0.000171285	-1.87059	0.0614015	-2.91529	0.00355356
a60_j_540466	NA	NA	NA	NA	-1.14053	0.254064	-1.14053	0.254064
a60_j_540738	-3.64964	0.000262606	-2.82323	0.00475423	-3.67599	0.000236927	-2.78331	0.0053808
a60_j_541170	-2.56521	0.0103113	-0.38002	0.703931	-2.41638	0.0156757	-2.64286	0.00822097
a60_j_542034	-2.30055	0.021417	0.472013	0.636917	-2.92578	0.00343592	1.75751	0.0788302
a60_j_542066	1.48395	0.137821	-1.72566	0.0844093	-3.25947	0.00111619	1.60239	0.109069
a60_j_542727	-3.25664	0.0011274	1.06589	0.286471	-0.902013	0.36705	1.3811	0.167249
a60_j_543205	-0.233212	0.815597	0.377708	0.705648	0.460252	0.645335	-0.323731	0.746142
a60_j_543575	-2.42046	0.015501	-3.68881	0.000225304	-3.40092	0.000671585	0.219917	0.825935
a60_j_544350	-1.77368	0.0761159	-0.729993	0.465395	0.192061	0.847695	0.0217346	0.98266
a60_j_545363	1.3811	0.167249	-0.194921	0.845455	1.3811	0.167249	-0.194921	0.845455
a64_b_506176	-2.44611	0.0144407	-0.953181	0.340498	-0.586263	0.557699	0.0048787	0.996107
a64_b_506304	-2.94415	0.0032384	-3.28031	0.00103694	NA	NA	-3.26244	0.00110456
a64_b_506642	-4.20091	2.65848e-05	-3.56019	0.000370589	-4.26643	1.98629e-05	-4.09479	4.22558e-05
a64_b_506729	0.477553	0.632968	1.20258	0.229139	1.07934	0.280438	-0.562397	0.573845
a64_b_506908	-1.89379	0.0582532	-3.77114	0.000162506	-2.41886	0.0155691	-2.86749	0.00413741
a64_b_507582	-2.51387	0.0119413	-2.79649	0.00516609	-3.06726	0.00216032	-2.78499	0.00535289
a64_b_507870	0.520081	0.603007	-3.3928	0.000691833	-2.71254	0.00667704	1.1456	0.251961
a64_b_508032	-3.56019	0.000370589	-1.2544	0.209698	-3.56219	0.000367773	-2.97559	0.00292429
a64_b_508590	-3.86873	0.000109403	-2.37241	0.0176726	-1.04743	0.294902	-0.919771	0.357693
a64_b_508638	-2.16826	0.0301388	-2.85452	0.0043102	-3.30594	0.000946574	-3.11211	0.00185758
a64_b_508680	-3.9133	9.10445e-05	-2.92213	0.00347649	-4.11405	3.88777e-05	-3.68833	0.000225729
a64_b_509722	-2.30773	0.0210144	0.772199	0.439997	0.000349264	0.999721	1.17137	0.241448
a64_b_510067	1.74846	0.0803852	0.253891	0.799579	-1.55714	0.119437	0.555962	0.578237
a64_b_511018	-1.87059	0.0614014	-3.6593	0.000252903	-3.67169	0.000240954	-3.52573	0.000422322
a64_b_511491	0.300534	0.76377	-1.33823	0.180823	2.26469	0.023532	-1.48954	0.136345
a64_b_511793	-2.70588	0.0068124	1.30631	0.191447	-1.10317	0.269954	0.506077	0.612803
a64_b_511830	-2.92213	0.00347649	-3.6863	0.000227541	NA	NA	NA	NA
a64_b_511905	-0.493737	0.621492	-2.5858	0.00971521	-0.45947	0.645896	-0.741088	0.45864
a64_f_101300	0.955394	0.339379	-0.292751	0.769712	1.11421	0.265188	1.80166	0.0715986
a64_f_142801	-1.14053	0.254064	-1.14053	0.254064	-1.14053	0.254064	NA	NA
a64_f_196418	-0.539933	0.589244	1.35093	0.176718	-0.0973903	0.922416	1.22248	0.221527
a64_f_213617	NA	NA	-0.0474906	0.962122	-1.45138	0.146673	-1.14053	0.254064
a64_f_236159	0.670193	0.502735	-0.139631	0.888951	0.0935315	0.925481	-1.01439	0.310396
a64_f_252313	-3.32817	0.000874185	-3.62814	0.000285475	-4.10954	3.96445e-05	-4.08022	4.4994e-05
a64_f_25747	-1.68534	0.0919227	-4.02537	5.68849e-05	-4.09034	4.30747e-05	-4.12119	3.76925e-05
a64_f_288860	0.195854	0.844724	-0.378513	0.70505	-2.40438	0.0161999	-3.45078	0.000558961
a64_f_290084	0.0036192	0.997112	-1.69928	0.0892672	-1.45933	0.144476	-0.182581	0.855126
a64_f_311177	1.3564	0.174971	0.577852	0.563364	-0.248047	0.804098	0.460778	0.644958
a64_f_35503	-0.276071	0.782494	-0.381751	0.702646	-1.83094	0.0671101	NA	NA
a64_f_36829	-0.248047	0.804098	NA	NA	-0.72873	0.466167	NA	NA
a64_f_369255	1.38353	0.166501	0.609503	0.542191	-0.179467	0.857571	1.07934	0.280438
a64_f_375027	-2.28648	0.0222263	-1.93364	0.0531572	-2.06771	0.0386675	-0.0284146	0.977331
a64_f_379947	-0.0589673	0.952978	0.170686	0.864471	0.50609	0.612793	-0.0474906	0.962122
a64_f_391403	0.0717655	0.942788	-1.14053	0.254064	-0.818921	0.412831	-0.378513	0.70505
a64_f_471067	-2.6256	0.00864954	NA	NA	NA	NA	-1.14053	0.254064
a64_f_477761	-3.24722	0.0011654	-4.07094	4.68235e-05	-4.15977	3.18572e-05	-4.33926	1.42966e-05
a64_f_506569	NA	NA	-2.33694	0.0194421	NA	NA	NA	NA
a64_f_506595	-1.17901	0.238395	NA	NA	-3.97037	7.17604e-05	NA	NA
a64_f_507218	-3.0759	0.0020987	1.71301	0.0867106	1.47498	0.140218	-3.63966	0.000273002
a64_f_508355	-1.91388	0.0556356	-1.51247	0.130414	-1.65793	0.0973311	-0.725165	0.468351
a64_f_509847	-2.06065	0.0393362	-1.83035	0.067197	-2.72106	0.00650721	-2.38753	0.0169621
a64_f_510520	-3.48557	0.000491084	1.02214	0.306714	-0.381751	0.702646	0.540555	0.588815
a64_f_511041	-0.0474906	0.962122	-0.0474906	0.962122	0.0217346	0.98266	0.219917	0.825935
a64_f_511244	-3.07192	0.00212687	-1.14053	0.254064	-3.53796	0.000403226	-4.28219	1.85066e-05
a64_f_512993	1.06589	0.286471	1.3811	0.167249	0.219917	0.825935	-0.828791	0.407222
a64_f_513102	NA	NA	-0.194921	0.845455	NA	NA	NA	NA
a64_f_513527	-3.68918	0.000224974	0.839602	0.401131	-0.981297	0.326446	-0.849715	0.395484
a64_f_514856	-4.38784	1.14481e-05	-4.58813	4.47229e-06	-4.45035	8.57301e-06	-4.54014	5.62157e-06
a64_f_516123	-1.14273	0.253152	-0.662839	0.507434	-2.82288	0.00475941	-3.56566	0.00036294
a64_f_516251	-3.24257	0.00118459	-2.68301	0.00729621	-2.46141	0.0138391	-3.39627	0.000683106
a64_f_516256	-2.41432	0.0157647	-0.592188	0.553724	-0.229865	0.818197	NA	NA
a64_f_56809	-2.43423	0.0149235	-1.83476	0.066541	-0.754728	0.450412	-2.65032	0.00804163
a64_f_65783	-1.50856	0.131411	0.316158	0.751883	-0.48474	0.627861	0.00843467	0.99327
a64_j_516692	-2.648	0.00809687	0.0252689	0.97984	-2.54066	0.0110642	-2.23805	0.0252178
a64_j_517084	-2.91625	0.00354262	-3.15119	0.00162606	-2.65322	0.0079727	-1.81447	0.0696054
a64_j_517130	-2.22418	0.0261362	-1.46799	0.142107	-2.35543	0.0185012	-3.75408	0.000173978
a64_j_517734	-4.39942	1.0854e-05	0.184228	0.853835	-4.36606	1.26505e-05	NA	NA
a64_j_517967	1.19435	0.232339	-3.85991	0.000113428	-3.83346	0.000126356	-1.14053	0.254064
a64_j_518073	1.03644	0.299997	1.19094	0.233677	0.944845	0.344738	0.237997	0.811883
a64_j_519094	-0.688881	0.490898	-1.86672	0.0619408	-1.09736	0.272483	-2.86153	0.00421604
a64_j_520130	2.59071	0.00957789	-0.0763956	0.939104	0.664359	0.506461	1.90829	0.0563536
a64_j_520264	-3.47624	0.000508501	-4.07181	4.66486e-05	0.554178	0.579457	-3.77435	0.000160425
a64_j_520396	-3.10957	0.00187363	-3.99055	6.59206e-05	-3.18028	0.00147135	-3.08784	0.00201615
a64_j_520468	-2.9447	0.00323265	-3.88751	0.00010128	-3.46408	0.000532047	-3.6164	0.000298726
a64_j_520534	-0.338975	0.734629	NA	NA	-1.14053	0.254064	NA	NA
a64_j_522040	-3.06757	0.00215807	-3.54936	0.000386172	-3.11627	0.00183152	-3.40588	0.000659501
a68_b_496393	-2.5089	0.0121107	-3.44173	0.000578002	1.0314	0.302353	-2.82591	0.00471461
a68_b_496816	-0.148498	0.88195	-0.338975	0.734629	-3.5814	0.000341763	-1.17901	0.238395
a68_b_496908	1.49142	0.135852	-0.649864	0.51578	-1.64953	0.0990384	-3.4154	0.000636874
a68_b_499012	-3.66988	0.000242661	-3.75418	0.000173908	-0.690294	0.490009	-3.08682	0.00202312
a68_b_499442	-0.849715	0.395484	-1.14053	0.254064	-1.14053	0.254064	NA	NA
a68_b_499692	-0.600251	0.548339	-1.16959	0.242168	0.009996	0.992024	-0.317116	0.751156
a68_b_500000	-0.160983	0.872107	0.193094	0.846886	-0.0252301	0.979871	-0.498231	0.618321
a68_b_500792	NA	NA	NA	NA	-4.26643	1.98629e-05	NA	NA
a68_b_500806	-1.77564	0.0757918	0.548769	0.583164	-2.80876	0.00497322	1.97294	0.0485022
a68_b_501413	-3.22087	0.00127801	-2.99106	0.00278014	-2.57615	0.0099906	-3.28789	0.00100942
a68_f_170582	NA	NA	NA	NA	-0.72873	0.466167	-0.248047	0.804098
a68_f_187005	-1.45138	0.146673	NA	NA	NA	NA	-1.45138	0.146673
a68_f_210766	-4.16075	3.17203e-05	-3.6863	0.000227541	-4.05905	4.92723e-05	-4.37643	1.20642e-05
a68_f_223078	1.52266	0.127843	-4.46521	7.99895e-06	0.772199	0.439997	NA	NA
a68_f_230848	-1.14053	0.254064	0.221858	0.824424	-1.45138	0.146673	-0.194921	0.845455
a68_f_249602	0.460411	0.645221	-1.45138	0.146673	0.0036192	0.997112	-2.6893	0.0071603
a68_f_251535	NA	NA	-4.31959	1.5632e-05	-4.31959	1.5632e-05	NA	NA
a68_f_258417	0.540555	0.588815	-0.194921	0.845455	-0.849715	0.395484	1.3811	0.167249
a68_f_260568	NA	NA	-0.194921	0.845455	0.540555	0.588815	0.540555	0.588815
a68_f_302266	-1.14053	0.254064	NA	NA	-1.62929	0.103252	NA	NA
a68_f_308347	1.96996	0.0488427	-0.960109	0.337	-0.975089	0.329516	-1.11999	0.262718
a68_f_328317	-3.00882	0.00262265	-3.59179	0.000328415	-1.99043	0.0465438	-1.3896	0.164652
a68_f_353080	0.221858	0.824424	-0.016928	0.986494	0.519686	0.603283	0.0717655	0.942788
a68_f_378844	-0.86797	0.385411	-0.582048	0.560534	-1.42993	0.152736	-1.68888	0.0912417
a68_f_404277	-0.72873	0.466167	-0.194921	0.845455	-1.74687	0.0806605	-3.98425	6.76925e-05
a68_f_41526	-3.97096	7.15841e-05	-3.74035	0.000183763	-3.59179	0.000328415	-3.63946	0.000273208
a68_f_434482	NA	NA	NA	NA	0.687882	0.491527	NA	NA
a68_f_472842	-0.298546	0.765287	0.32192	0.747513	0.219917	0.825935	1.55696	0.11948
a68_f_496463	NA	NA	0.772199	0.439997	-0.447849	0.654262	0.0244246	0.980514
a68_f_497265	-0.630356	0.528462	-0.189614	0.849612	-1.11931	0.263008	-1.16353	0.244617
a68_f_499126	-2.26545	0.0234848	0.213817	0.83069	-2.6056	0.00917144	-0.06323	0.949583
a68_f_500863	NA	NA	-2.06873	0.0385713	-0.248047	0.804098	-2.03334	0.0420183
a68_f_501293	0.112519	0.910412	1.28955	0.197207	1.48617	0.137235	-0.194921	0.845455
a68_f_501334	-0.278451	0.780666	1.27251	0.203193	1.4226	0.154852	-0.248047	0.804098
a68_f_502824	-0.0474906	0.962122	NA	NA	-0.849715	0.395484	1.3811	0.167249
a68_f_502918	-0.338975	0.734629	NA	NA	NA	NA	NA	NA
a68_f_503463	0.128599	0.897675	0.204984	0.837584	0.935238	0.349666	-0.582784	0.560038
a68_f_504063	-0.849715	0.395484	1.3811	0.167249	-1.45138	0.146673	0.772199	0.439997
a68_f_504226	0.395497	0.692476	1.52266	0.127843	-0.061981	0.950578	2.11532	0.0344026
a68_f_504592	1.48617	0.137235	-1.14053	0.254064	NA	NA	NA	NA
a68_f_504864	-1.90992	0.0561433	-3.94811	7.87722e-05	0.577852	0.563364	-3.31372	0.000920647
a68_f_505470	1.06589	0.286471	-1.14053	0.254064	-1.45138	0.146673	1.06589	0.286471
a68_f_505559	-2.60506	0.00918577	-0.194921	0.845455	0.772199	0.439997	-1.14053	0.254064
a68_j_506230	1.48617	0.137235	-1.02271	0.306447	-1.14053	0.254064	-0.45947	0.645896
a68_j_506316	-0.180117	0.857061	0.304921	0.760426	0.554178	0.579457	-0.379008	0.704682
a68_j_506416	-0.784025	0.433026	0.821586	0.411313	0.153065	0.878347	0.821586	0.411313
a68_j_506627	-1.23178	0.218032	0.252561	0.800608	0.102555	0.918316	-2.98004	0.00288208
a68_j_506738	-0.247724	0.804348	1.48617	0.137235	1.48617	0.137235	1.48617	0.137235
a68_j_506987	-2.02042	0.0433396	0.754734	0.450409	-1.52733	0.126679	-0.380381	0.703662
a68_j_507085	-0.302517	0.762258	-2.00082	0.0454117	-2.91985	0.00350201	-2.28435	0.0223511
a68_j_507455	0.0649071	0.948248	-1.26734	0.205035	1.50871	0.131372	1.00271	0.316003
a68_j_507498	1.26548	0.205698	0.501525	0.616002	0.316102	0.751925	-1.85891	0.0630405
a68_j_507753	-2.96567	0.00302027	-3.78957	0.000150911	-3.93989	8.15181e-05	-2.95722	0.00310423
a68_j_507788	-2.33524	0.0195311	0.97142	0.331339	-1.96773	0.0490992	-1.01554	0.309849
a68_j_507969	0.780224	0.435259	1.70784	0.0876668	-0.0211418	0.983133	-0.352763	0.724266
a68_j_509165	1.15903	0.246445	1.89165	0.0585381	0.0484066	0.961392	-0.359559	0.719177
a68_j_509769	-3.21578	0.00130089	-1.14053	0.254064	-0.72873	0.466167	0.754734	0.450409
a68_j_509773	-0.80545	0.42056	-1.45138	0.146673	-1.20935	0.226527	-0.0682735	0.945568
a68_j_509826	-2.23246	0.0255843	-2.28737	0.022174	-2.51971	0.011745	-2.41426	0.015767
a68_j_509944	-1.75816	0.0787201	-1.56133	0.118447	-2.45446	0.0141096	1.97294	0.0485022
a68_j_511014	-3.555	0.000377976	-3.28813	0.00100855	-3.3043	0.000952137	-3.36339	0.000769922
a72_b_477298	0.540555	0.588815	NA	NA	1.3811	0.167249	-0.194921	0.845455
a72_b_478324	-2.12467	0.0336146	-1.53163	0.125613	-1.77545	0.0758243	-2.351	0.0187229
a72_b_478454	-2.11358	0.0345513	-2.41492	0.0157385	-1.29282	0.196072	-1.65672	0.0975765
a72_b_478619	NA	NA	NA	NA	-0.194921	0.845455	NA	NA
a72_b_479387	-1.74776	0.0805055	-1.55212	0.120633	-2.84205	0.00448238	-2.91416	0.00356648
a72_b_480003	NA	NA	0.540555	0.588815	NA	NA	NA	NA
a72_b_480106	-0.218338	0.827166	0.554178	0.579457	-0.312914	0.754346	-0.0350139	0.972069
a72_b_480200	-3.66988	0.000242661	-3.9133	9.10445e-05	-3.31522	0.000915694	-3.28031	0.00103694
a72_b_480735	-2.57789	0.00994047	-1.60721	0.108007	-1.76201	0.0780682	-3.2705	0.00107359
a72_b_481940	-3.51346	0.00044231	-3.38934	0.000700603	-3.36108	0.000776369	-4.1951	2.72755e-05
a72_b_481968	NA	NA	1.06589	0.286471	NA	NA	NA	NA
a72_f_131713	NA	NA	-0.194921	0.845455	NA	NA	NA	NA
a72_f_133940	NA	NA	-1.74687	0.0806605	NA	NA	-1.45138	0.146673
a72_f_196684	0.922292	0.356376	NA	NA	1.06589	0.286471	0.754734	0.450409
a72_f_203673	0.153065	0.878347	-0.428544	0.668255	0.465845	0.641326	0.125626	0.900028
a72_f_208602	NA	NA	NA	NA	NA	NA	-0.194921	0.845455
a72_f_216120	-3.23206	0.00122899	1.52266	0.127843	-1.92331	0.0544406	-1.45138	0.146673
a72_f_222519	0.230564	0.817654	1.3564	0.174971	1.02214	0.306714	NA	NA
a72_f_227856	-1.45138	0.146673	NA	NA	-1.17901	0.238395	0.546308	0.584854
a72_f_280592	-1.45138	0.146673	-1.14053	0.254064	-1.14053	0.254064	-0.194921	0.845455
a72_f_283806	-0.248047	0.804098	NA	NA	NA	NA	NA	NA
a72_f_2989	-2.92943	0.00339588	-1.07742	0.281293	-2.88397	0.00392702	-1.54754	0.121733
a72_f_315796	-0.194921	0.845455	NA	NA	-0.194921	0.845455	1.48617	0.137235
a72_f_317468	-2.33146	0.0197292	-1.24247	0.214063	-1.82914	0.0673789	-1.86014	0.0628656
a72_f_33722	-3.75829	0.00017108	-3.24257	0.00118459	-3.05901	0.00222067	-3.74227	0.000182364
a72_f_405448	-0.345302	0.729867	0.0717655	0.942788	-0.0474906	0.962122	0.821586	0.411313
a72_f_43623	-2.7457	0.00603823	-2.46235	0.0138029	-2.64932	0.00806545	-3.10113	0.00192783
a72_f_475052	-0.194921	0.845455	-0.248047	0.804098	0.472013	0.636917	1.3811	0.167249
a72_f_478430	-1.43729	0.150635	-2.4237	0.0153632	-1.5434	0.122733	-1.71232	0.0868374
a72_f_478944	-2.93549	0.00333024	-3.6164	0.000298726	-2.59092	0.00957201	-2.86216	0.00420766
a72_f_479187	-3.89699	9.73971e-05	-3.50188	0.000461992	NA	NA	-4.21517	2.49589e-05
a72_f_479667	2.12303	0.033751	1.33402	0.182198	-2.40279	0.0162707	0.294295	0.768532
a72_f_480465	-2.89104	0.0038397	-4.39251	1.12047e-05	-2.3275	0.0199386	-4.23914	2.24378e-05
a72_f_480706	-2.3135	0.0206951	-3.17649	0.00149067	-3.09846	0.00194528	-2.77703	0.00548588
a72_f_480967	-0.378192	0.705288	0.230564	0.817654	-1.02132	0.307101	0.316102	0.751925
a72_f_482689	-0.172983	0.862665	0.876786	0.380603	-1.1612	0.245561	0.86777	0.38552
a72_f_482801	-0.864136	0.387513	-0.312914	0.754346	-2.50328	0.0123049	-0.909965	0.362841
a72_f_482956	-2.68088	0.00734278	0.672137	0.501497	-0.0571591	0.954418	1.82437	0.0680967
a72_f_483570	-2.36081	0.0182352	0.921207	0.356942	-2.94948	0.00318305	0.537516	0.590911
a72_f_483621	-1.92331	0.0544406	1.2227	0.221444	-0.0282963	0.977426	NA	NA
a72_f_484424	NA	NA	-0.194921	0.845455	-0.194921	0.845455	1.3811	0.167249
a72_f_484763	-0.298546	0.765287	NA	NA	NA	NA	NA	NA
a72_f_484815	-1.02173	0.306908	-1.29119	0.196636	-0.828791	0.407222	1.3811	0.167249
a72_f_484835	-2.54902	0.0108027	-2.03228	0.0421256	-1.27485	0.202363	-2.42389	0.0153552
a72_f_83837	1.97294	0.0485022	0.506077	0.612803	-0.660626	0.508852	0.546308	0.584854
a72_f_8998	-0.275603	0.782853	-0.419239	0.675041	0.0217346	0.98266	NA	NA
a72_f_90730	-1.20754	0.227224	-1.68216	0.092538	-3.07942	0.00207407	-2.14311	0.0321039
a72_f_9112	-3.48713	0.000488233	-3.41157	0.000645904	-3.8375	0.000124294	0.153826	0.877747
a72_j_487268	-2.90121	0.00371726	-4.02471	5.70458e-05	-4.11732	3.8331e-05	-3.6863	0.000227541
a72_j_488152	-3.561	0.000369441	-3.28031	0.00103694	-3.01162	0.00259857	-3.49381	0.000476172
a72_j_488905	-3.80297	0.000142971	0.421982	0.673038	-4.31959	1.5632e-05	0.687882	0.491527
a72_j_488969	-0.673003	0.500945	-2.17212	0.0298468	-1.25207	0.210545	-2.23445	0.0254537
a72_j_489189	1.02352	0.30606	1.07238	0.283547	-0.98759	0.323353	-0.016928	0.986494
a72_j_489653	0.479038	0.631912	0.827926	0.407713	1.30631	0.191447	-1.02271	0.306447
a72_j_491187	-0.498852	0.617884	-1.52733	0.126679	0.754734	0.450409	-1.14053	0.254064
a72_j_491531	-3.87068	0.000108532	NA	NA	-3.82743	0.000129486	-3.68099	0.000232335
a76_b_458617	-2.15809	0.0309208	-0.934479	0.350057	-0.84377	0.398798	-0.849715	0.395484
a76_b_458861	-2.7048	0.00683446	-1.14053	0.254064	-3.93362	8.36774e-05	-4.11405	3.88777e-05
a76_b_459490	-0.194921	0.845455	-1.45138	0.146673	-0.194921	0.845455	1.3564	0.174971
a76_b_459843	-0.616518	0.537553	NA	NA	-0.194921	0.845455	-1.14053	0.254064
a76_b_460048	-3.57005	0.000356918	-3.21562	0.00130161	-2.80993	0.00495523	-2.72661	0.00639882
a76_b_460138	-2.70417	0.00684746	-0.837787	0.40215	-2.14697	0.0317959	-3.07965	0.00207244
a76_b_461273	1.23884	0.215404	1.02908	0.303442	0.112519	0.910412	0.421982	0.673038
a76_b_461775	-4.39251	1.12047e-05	NA	NA	-4.3016	1.69573e-05	-4.13716	3.51636e-05
a76_b_461818	-3.26701	0.00108689	-0.194921	0.845455	NA	NA	-4.33926	1.42966e-05
a76_b_461939	1.35116	0.176646	0.496698	0.619402	0.0918923	0.926784	-1.10898	0.267438
a76_b_462227	0.62677	0.53081	1.91352	0.0556816	1.59232	0.111314	1.23024	0.218608
a76_f_112265	-0.378513	0.70505	2.01472	0.0439339	0.307302	0.758614	0.747463	0.454784
a76_f_193687	0.554178	0.579457	1.82437	0.0680967	0.472013	0.636917	-0.0474906	0.962122
a76_f_19918	-1.70654	0.087908	-0.293296	0.769296	-2.02042	0.0433396	-3.82746	0.00012947
a76_f_231855	-1.25504	0.209464	0.219917	0.825935	-1.07517	0.282297	0.636019	0.524764
a76_f_238106	-3.9133	9.10445e-05	-3.28031	0.00103694	-2.59317	0.0095096	-4.26643	1.98629e-05
a76_f_316821	-1.12297	0.261449	0.429231	0.667755	0.170686	0.864471	-0.515317	0.606332
a76_f_340421	-0.818148	0.413273	0.486358	0.626714	0.224459	0.8224	1.51185	0.130571
a76_f_352611	-2.28396	0.0223739	-0.0375992	0.970007	-2.22808	0.0258749	-2.78329	0.00538107
a76_f_356002	-2.3717	0.0177065	-0.306603	0.759145	0.125626	0.900028	-2.79892	0.00512744
a76_f_370404	1.02214	0.306714	-1.17901	0.238395	-0.128358	0.897865	0.153065	0.878347
a76_f_405419	NA	NA	1.06589	0.286471	-1.14053	0.254064	NA	NA
a76_f_459023	-3.09476	0.00196975	NA	NA	1.3811	0.167249	1.06589	0.286471
a76_f_459749	-0.59021	0.55505	NA	NA	-0.849715	0.395484	-1.14053	0.254064
a76_f_459877	NA	NA	-1.14053	0.254064	-1.14053	0.254064	NA	NA
a76_f_460723	-0.849715	0.395484	-3.45521	0.000549873	-3.87209	0.000107906	-2.91837	0.00351867
a76_f_462372	-0.895244	0.370657	-1.54627	0.12204	-2.21646	0.0266599	-1.94077	0.052286
a76_f_462469	-3.06241	0.00219564	-0.381751	0.702646	0.540555	0.588815	-4.28197	1.85243e-05
a76_f_463059	-1.82565	0.0679032	-1.25456	0.209638	-2.04774	0.0405852	2.40005	0.016393
a76_f_463214	-2.19861	0.0279054	-1.43298	0.151863	-3.14255	0.00167482	-2.82806	0.00468308
a76_f_463564	-2.21496	0.0267629	-1.31445	0.188694	-3.15292	0.00161646	1.00271	0.316003
a76_f_46364	0.41569	0.677637	1.63255	0.102564	-0.48474	0.627861	0.328029	0.74289
a76_f_463768	-4.02312	5.74327e-05	NA	NA	-3.37673	0.000733534	-1.14053	0.254064
a76_f_463817	-2.80047	0.00510286	-3.65088	0.000261346	-3.50408	0.000458192	-3.44221	0.000576976
a76_f_464513	-0.98759	0.323353	1.3811	0.167249	-2.42387	0.015356	-0.298546	0.765287
a76_f_464796	-3.71583	0.000202535	-4.20091	2.65848e-05	-0.849715	0.395484	-4.42073	9.83696e-06
a76_f_466267	1.91068	0.0560453	0.788064	0.430659	0.571795	0.567461	1.66555	0.0958027
a76_f_466481	0.648455	0.516691	0.860768	0.389366	1.21349	0.224941	-0.678781	0.497277
a76_f_466515	0.051508	0.958921	NA	NA	-1.14053	0.254064	NA	NA
a76_f_467081	-0.194921	0.845455	0.153065	0.878347	-1.14053	0.254064	-0.194921	0.845455
a76_f_6681	-0.194921	0.845455	-1.14053	0.254064	0.540555	0.588815	NA	NA
a76_f_69852	-3.49836	0.000468135	-3.80226	0.000143384	-3.88751	0.00010128	-3.73504	0.000187686
a76_j_468075	-0.278451	0.780666	0.540555	0.588815	-0.578637	0.562834	1.06589	0.286471
a76_j_468222	-0.312914	0.754346	-0.248047	0.804098	-1.36676	0.171702	1.81232	0.0699371
a76_j_468304	-3.91283	9.12214e-05	-3.63277	0.000280398	-4.041	5.32245e-05	-3.80751	0.000140372
a76_j_468939	-3.62211	0.000292214	-3.59652	0.000322505	-3.44838	0.000563954	-4.05296	5.05744e-05
a76_j_468990	NA	NA	-1.14053	0.254064	-1.45138	0.146673	NA	NA
a76_j_469453	-3.88994	0.000100267	-3.93764	8.22885e-05	-4.12651	3.68309e-05	-3.82202	0.000132362
a76_j_470051	-0.376312	0.706685	-0.828791	0.407222	-0.515317	0.606332	0.622106	0.533872
a76_j_470726	-0.194921	0.845455	0.554178	0.579457	NA	NA	-1.14053	0.254064
a76_j_470854	-0.194921	0.845455	-1.14053	0.254064	-1.14053	0.254064	-1.14053	0.254064
a76_j_470958	0.0578828	0.953842	0.654229	0.512964	-0.920123	0.357509	0.432436	0.665425
a76_j_471143	-3.28179	0.00103152	1.3811	0.167249	-3.82123	0.000132789	-1.45138	0.146673
a76_j_472520	-2.2373	0.0252665	1.71112	0.0870596	-2.08014	0.0375125	0.935238	0.349666
a80_b_441980	-2.65541	0.00792128	-1.64463	0.100046	-3.19667	0.00139025	-3.59652	0.000322505
a80_b_442896	-1.45138	0.146673	0.540555	0.588815	-0.849715	0.395484	1.3811	0.167249
a80_b_444167	-3.88385	0.000102813	-3.58628	0.000335431	-3.98425	6.76925e-05	-4.26643	1.98629e-05
a80_b_444219	-3.38899	0.000701496	-2.74292	0.00608954	-2.33568	0.0195077	-2.88128	0.00396058
a80_b_444689	0.800303	0.423535	NA	NA	0.839602	0.401131	1.12242	0.261686
a80_b_444693	1.13044	0.258293	0.752352	0.451839	0.868686	0.385019	-1.16715	0.243151
a80_b_445118	-0.232038	0.816508	-1.10317	0.269954	-1.02935	0.303315	-1.94368	0.0519336
a80_b_445274	-3.7188	0.000200168	-3.74955	0.000177155	-4.12732	3.67021e-05	-3.98708	6.68923e-05
a80_b_445362	-0.543566	0.58674	0.694186	0.487566	-0.232038	0.816508	1.02352	0.30606
a80_b_445412	1.44251	0.149158	1.46406	0.143178	0.512167	0.608534	1.83438	0.0665983
a80_b_445517	0.759003	0.447851	0.188014	0.850866	0.279257	0.780048	-0.267727	0.78891
a80_b_445560	-4.10571	4.03076e-05	NA	NA	-0.194921	0.845455	NA	NA
a80_f_103318	-3.51704	0.000436395	-4.37643	1.20642e-05	-4.26643	1.98629e-05	NA	NA
a80_f_125480	NA	NA	-1.45138	0.146673	0.219917	0.825935	-1.45138	0.146673
a80_f_136157	0.219917	0.825935	-2.71513	0.00662506	-3.23206	0.00122899	-2.4859	0.0129226
a80_f_166701	-0.837787	0.40215	-1.44474	0.14853	-2.13981	0.0323698	-2.29444	0.0217654
a80_f_173463	-2.30498	0.0211675	-3.98708	6.68921e-05	-3.70278	0.000213248	-2.87166	0.00408325
a80_f_173656	-3.08916	0.00200726	-3.23693	0.00120824	-3.00117	0.0026894	-3.01162	0.00259857
a80_f_181058	-1.9195	0.0549213	-2.46927	0.0135389	-1.64612	0.0997399	-1.59556	0.110587
a80_f_216981	1.06589	0.286471	NA	NA	NA	NA	NA	NA
a80_f_22065	-0.177853	0.858839	-0.278451	0.780666	-1.38479	0.166118	-1.14053	0.254064
a80_f_293527	NA	NA	NA	NA	NA	NA	-0.194921	0.845455
a80_f_311889	-4.07068	4.68752e-05	-4.23684	2.26686e-05	-4.23688	2.26651e-05	-4.31763	1.57714e-05
a80_f_313976	1.51103	0.13078	NA	NA	-2.01608	0.0437917	-1.17901	0.238395
a80_f_31540	-4.24406	2.19513e-05	-4.38347	1.16804e-05	-4.441	8.95398e-06	-4.47903	7.49835e-06
a80_f_316623	0.367614	0.713161	0.102667	0.918227	-0.159478	0.873292	1.08502	0.277913
a80_f_317971	-0.194921	0.845455	-0.194921	0.845455	1.06589	0.286471	NA	NA
a80_f_332373	-2.80717	0.00499795	-2.88154	0.00395734	-2.2635	0.023605	-2.7014	0.00690479
a80_f_334361	-1.26324	0.206501	0.0492984	0.960682	-1.87574	0.0606917	-0.534716	0.592846
a80_f_334512	0.0578828	0.953842	1.26333	0.206469	0.155978	0.87605	0.857972	0.390908
a80_f_337505	NA	NA	-2.10081	0.0356579	-3.77999	0.000156832	-2.58317	0.00978974
a80_f_374596	NA	NA	-4.14795	3.35462e-05	-4.28526	1.82526e-05	NA	NA
a80_f_415828	NA	NA	NA	NA	NA	NA	-1.14053	0.254064
a80_f_428858	1.28955	0.197207	1.55696	0.11948	-1.45138	0.146673	0.540555	0.588815
a80_f_432790	-1.45138	0.146673	NA	NA	-1.14053	0.254064	0.754734	0.450409
a80_f_441350	-0.899463	0.368406	-0.248117	0.804044	0.361277	0.717893	-0.501597	0.615951
a80_f_441472	-2.77618	0.00550014	-3.19178	0.00141401	-3.28031	0.00103694	-3.28031	0.00103694
a80_f_442232	-1.71638	0.0860918	-2.1413	0.0322498	-1.63816	0.101388	-1.73068	0.083509
a80_f_442611	-1.18176	0.237302	-2.47644	0.0132699	-2.43071	0.0150695	-2.23012	0.0257394
a80_f_443996	-0.194921	0.845455	-0.194921	0.845455	NA	NA	-1.14053	0.254064
a80_f_444115	-4.23581	2.27731e-05	-3.83892	0.000123576	-3.40393	0.000664232	-3.29036	0.00100059
a80_f_444491	-3.80379	0.000142502	NA	NA	0.540555	0.588815	-1.14053	0.254064
a80_f_444728	-0.298546	0.765287	0.540555	0.588815	-1.14053	0.254064	NA	NA
a80_f_444883	1.84605	0.0648847	2.09019	0.0366011	2.01472	0.0439339	2.38579	0.0170423
a80_f_445550	-2.78331	0.0053808	0.894363	0.371128	-0.0973903	0.922416	-0.72873	0.466167
a80_f_446168	0.522044	0.60164	-0.194921	0.845455	1.48617	0.137235	1.3811	0.167249
a80_f_446169	NA	NA	NA	NA	-0.194921	0.845455	NA	NA
a80_f_446245	1.3811	0.167249	-0.643648	0.519804	1.84605	0.0648847	-0.847231	0.396866
a80_f_446266	NA	NA	NA	NA	-1.62929	0.103252	NA	NA
a80_f_446877	-0.301267	0.763211	-1.14053	0.254064	-0.378513	0.70505	-0.194921	0.845455
a80_f_447346	1.89122	0.0585952	-0.110511	0.912004	0.224459	0.8224	-1.38479	0.166118
a80_f_447566	-4.39251	1.12047e-05	-4.08973	4.31869e-05	-0.194921	0.845455	-4.37643	1.20642e-05
a80_f_448214	0.5979	0.549907	-0.539933	0.589244	0.622106	0.533872	-1.74687	0.0806605
a80_f_448444	-0.750087	0.453202	NA	NA	-3.69512	0.000219779	NA	NA
a80_f_448642	-2.28368	0.0223905	-2.18591	0.0288225	-2.35572	0.0184868	-1.3491	0.177305
a80_f_448829	-0.298546	0.765287	NA	NA	-1.74687	0.0806605	-1.14053	0.254064
a80_f_448863	-1.14053	0.254064	NA	NA	-1.14053	0.254064	-0.194921	0.845455
a80_f_448986	1.06589	0.286471	1.30829	0.190774	1.01743	0.30895	-0.688058	0.491416
a80_f_448991	-3.4956	0.00047299	1.06589	0.286471	-3.45521	0.000549873	-3.7622	0.000168425
a80_f_449035	0.0918923	0.926784	0.540555	0.588815	-0.381751	0.702646	1.06589	0.286471
a80_f_449256	-1.42278	0.154799	-0.379263	0.704492	-1.38992	0.164553	-1.05811	0.290006
a80_f_449646	-3.60532	0.000311766	-3.81461	0.000136399	-3.0704	0.0021377	-4.21517	2.49589e-05
a80_f_449765	1.55696	0.11948	1.33402	0.182198	1.27251	0.203193	-1.14053	0.254064
a80_f_63297	0.0475305	0.96209	1.83438	0.0665983	1.22918	0.219004	1.32612	0.184799
a80_f_65669	-0.248047	0.804098	0.687882	0.491527	-0.194921	0.845455	0.554178	0.579457
a80_f_83291	-3.70424	0.000212026	-3.64633	0.000266012	-3.9604	7.48239e-05	-4.11283	3.90835e-05
a80_f_87763	-0.852551	0.393908	-1.73694	0.082397	-0.140307	0.888417	-0.524968	0.599605
a80_j_450271	1.62485	0.104194	-1.28348	0.199324	0.153826	0.877747	0.688807	0.490945
a80_j_450276	-1.89969	0.0574735	-1.70418	0.0883469	-2.5484	0.0108218	-2.06252	0.0391583
a80_j_450290	-2.28205	0.0224865	1.82285	0.0683263	-0.282647	0.777447	0.519686	0.603283
a80_j_450294	-3.55054	0.000384447	-1.10219	0.270379	-3.31147	0.000928065	-2.64716	0.00811698
a80_j_451117	NA	NA	-3.77851	0.000157771	-0.72873	0.466167	-1.62929	0.103252
a80_j_451146	-0.179098	0.857861	NA	NA	-1.65122	0.0986935	1.06589	0.286471
a80_j_451344	-2.80029	0.00510563	-3.32985	0.000868932	-4.09652	4.19401e-05	-3.97593	7.01041e-05
a80_j_451778	-3.43736	0.000587422	-1.84553	0.0649607	-2.41432	0.0157647	0.732835	0.463659
a80_j_451782	-1.82173	0.0684964	-2.33614	0.0194842	-2.19871	0.0278987	-1.77776	0.0754428
a80_j_451860	-1.68456	0.0920734	-1.60964	0.107476	-2.15334	0.0312917	-2.35573	0.0184866
a80_j_452025	-2.45752	0.0139899	-3.31196	0.000926458	-3.46332	0.000533556	-2.99692	0.00272722
a80_j_452081	-2.82601	0.00471321	-2.80047	0.00510286	-2.6564	0.00789792	-3.12034	0.00180645
a80_j_452196	0.606936	0.543894	-2.72106	0.00650721	-2.63115	0.00850973	-2.65075	0.00803135
a80_j_452487	0.219917	0.825935	-0.849715	0.395484	0.546308	0.584854	-0.578637	0.562834
a80_j_452508	-2.73949	0.00615342	1.72279	0.0849271	-2.11943	0.0340539	-2.55442	0.0106366
a80_j_452816	-3.95182	7.75592e-05	-3.74526	0.000180205	-3.71084	0.000206572	0.153065	0.878347
a80_j_452885	2.14599	0.0318737	2.59163	0.00955218	1.8174	0.0691563	2.83281	0.00461406
a80_j_453826	-3.45743	0.000545351	-3.95485	7.65815e-05	NA	NA	NA	NA
a80_j_454223	-0.194921	0.845455	NA	NA	-0.194921	0.845455	-1.14053	0.254064
a80_j_454698	-4.42073	9.83696e-06	-4.39251	1.12047e-05	-4.25678	2.07394e-05	-4.33926	1.42966e-05
a80_j_454885	2.12303	0.033751	1.33402	0.182198	1.30631	0.191447	0.395497	0.692476
a84_b_426557	NA	NA	-4.40722	1.04704e-05	NA	NA	NA	NA
a84_b_426851	-2.84462	0.00444642	-1.42258	0.154857	-0.108014	0.913985	-0.834829	0.403814
a84_b_428225	-3.12232	0.00179429	-3.90698	9.3455e-05	-3.23361	0.00122237	-3.99331	6.51574e-05
a84_b_428244	-4.10944	3.96623e-05	-3.14372	0.00166814	0.153065	0.878347	-3.72196	0.00019768
a84_b_428405	0.332409	0.73958	-0.23987	0.810431	0.320529	0.748568	-1.95725	0.0503179
a84_b_429207	-2.35732	0.0184075	-2.44937	0.0143107	-1.84634	0.0648434	-1.67047	0.0948268
a84_b_429454	NA	NA	-4.09893	4.15069e-05	-4.40722	1.04704e-05	-4.40722	1.04704e-05
a84_b_429616	-0.0430431	0.965667	-0.578637	0.562834	-0.828791	0.407222	0.219917	0.825935
a84_b_430265	NA	NA	-1.02173	0.306908	NA	NA	-0.0454759	0.963728
a84_b_430266	0.772199	0.439997	-1.62929	0.103252	-0.849715	0.395484	-1.45138	0.146673
a84_b_430764	-0.194921	0.845455	-4.40722	1.04704e-05	NA	NA	NA	NA
a84_f_103391	NA	NA	NA	NA	-1.14053	0.254064	NA	NA
a84_f_10626	-0.508952	0.610786	-1.14053	0.254064	-4.21517	2.49589e-05	NA	NA
a84_f_108095	-0.828791	0.407222	NA	NA	-1.45138	0.146673	NA	NA
a84_f_119835	-4.19153	2.77078e-05	-4.40722	1.04704e-05	NA	NA	-4.11405	3.88777e-05
a84_f_121382	-2.72223	0.00648429	-2.92512	0.00344326	-2.65245	0.00799095	-2.00869	0.0445699
a84_f_127831	-1.14053	0.254064	-0.194921	0.845455	NA	NA	NA	NA
a84_f_130206	0.0275682	0.978007	1.3811	0.167249	0.821586	0.411313	0.153065	0.878347
a84_f_133361	1.48617	0.137235	-1.14053	0.254064	NA	NA	-0.194921	0.845455
a84_f_134109	-3.555	0.000377976	-3.83327	0.000126449	NA	NA	NA	NA
a84_f_13467	-1.8524	0.0639683	-2.20841	0.0272159	-0.102796	0.918125	0.538142	0.590479
a84_f_138752	-3.70745	0.00020936	-3.27784	0.00104604	-3.09355	0.00197776	-2.7746	0.0055269
a84_f_140325	-0.229865	0.818197	1.0491	0.29413	-1.83035	0.067197	-2.74284	0.00609112
a84_f_143787	1.06589	0.286471	-2.30318	0.0212687	0.540555	0.588815	1.06589	0.286471
a84_f_143942	-4.37877	1.19349e-05	-0.194921	0.845455	-0.194921	0.845455	NA	NA
a84_f_148488	-4.11732	3.8331e-05	-2.91215	0.00358953	-2.79553	0.00518144	-2.25296	0.0242618
a84_f_149442	-3.76963	0.000163487	0.622106	0.533872	-0.849715	0.395484	1.02214	0.306714
a84_f_15010	0.997262	0.318638	-1.41822	0.156126	1.42267	0.154833	1.53908	0.123784
a84_f_155300	-3.6718	0.000240847	1.48617	0.137235	-0.539933	0.589244	-4.21517	2.49589e-05
a84_f_158139	NA	NA	NA	NA	-1.14053	0.254064	-0.248047	0.804098
a84_f_159357	-0.194921	0.845455	NA	NA	NA	NA	-0.194921	0.845455
a84_f_162788	-0.194921	0.845455	-1.14053	0.254064	-1.14053	0.254064	0.687882	0.491527
a84_f_170302	-2.74953	0.00596813	-3.27642	0.00105134	-3.35053	0.000806556	-3.16239	0.00156482
a84_f_174542	NA	NA	NA	NA	NA	NA	-4.43316	9.28604e-06
a84_f_17745	-3.39882	0.000676762	-3.16906	0.00152933	-3.33096	0.000865481	-3.15063	0.00162918
a84_f_178419	-0.539051	0.589852	0.167707	0.866814	-0.041324	0.967038	0.460416	0.645217
a84_f_179579	-1.52243	0.1279	-1.5395	0.123683	-1.94237	0.0520918	-0.955905	0.33912
a84_f_182764	-0.298546	0.765287	0.125626	0.900028	-0.715874	0.474069	-1.17901	0.238395
a84_f_18438	-0.578637	0.562834	-1.63248	0.102578	-1.41244	0.157822	-0.194921	0.845455
a84_f_186312	1.0369	0.299781	-1.94237	0.0520918	-2.48823	0.0128379	-2.89289	0.00381715
a84_f_190755	-2.32562	0.0200388	-1.14053	0.254064	-1.52922	0.126209	-0.194921	0.845455
a84_f_199779	0.683013	0.494599	1.00388	0.315436	0.0458284	0.963447	0.537516	0.590911
a84_f_1997	-0.248047	0.804098	NA	NA	NA	NA	NA	NA
a84_f_202741	-0.551714	0.581144	0.955936	0.339105	0.00391314	0.996878	0.627852	0.530101
a84_f_207910	-2.6504	0.00803971	-3.37664	0.000733768	-0.381751	0.702646	-4.34941	1.36505e-05
a84_f_208170	-2.7785	0.00546111	-0.381751	0.702646	0.184228	0.853835	0.345152	0.72998
a84_f_209807	0.221858	0.824424	-0.72873	0.466167	-0.759981	0.447266	1.58627	0.112678
a84_f_211939	-2.55634	0.0105778	-0.72873	0.466167	-1.83094	0.0671101	-0.194921	0.845455
a84_f_213537	-2.39796	0.0164869	-4.17248	3.013e-05	-4.01065	6.05526e-05	-3.70917	0.000207937
a84_f_220461	-0.128358	0.897865	NA	NA	0.219917	0.825935	0.219917	0.825935
a84_f_224329	-1.14053	0.254064	-1.45138	0.146673	-1.14053	0.254064	-0.194921	0.845455
a84_f_226802	-0.194921	0.845455	1.02214	0.306714	0.754734	0.450409	-1.14053	0.254064
a84_f_227113	-1.35429	0.175645	-2.38106	0.0172627	-2.84541	0.00443542	NA	NA
a84_f_228021	-2.04986	0.0403779	-0.683986	0.493984	-0.616518	0.537553	-1.52733	0.126679
a84_f_228854	0.713863	0.475312	NA	NA	NA	NA	NA	NA
a84_f_23093	-3.59474	0.00032472	-3.91881	8.89887e-05	-3.81186	0.000137925	-4.42073	9.83696e-06
a84_f_231178	-3.40171	0.000669659	NA	NA	-1.14053	0.254064	NA	NA
a84_f_24142	-4.02471	5.70458e-05	-3.99331	6.51574e-05	-4.35875	1.30805e-05	-4.07181	4.66486e-05
a84_f_242274	-4.40247	1.07023e-05	-4.17143	3.0269e-05	-3.82022	0.00013333	-3.27186	0.00106841
a84_f_244565	-0.194921	0.845455	0.540555	0.588815	NA	NA	NA	NA
a84_f_246109	-3.84067	0.0001227	-1.14053	0.254064	1.06589	0.286471	-1.14053	0.254064
a84_f_246768	-1.94368	0.0519336	-0.194921	0.845455	-0.849715	0.395484	-1.14053	0.254064
a84_f_24746	-1.74687	0.0806605	NA	NA	NA	NA	0.540555	0.588815
a84_f_248470	-4.0596	4.91574e-05	-0.819827	0.412315	-2.68569	0.00723798	-2.15061	0.0315072
a84_f_251810	-0.0328977	0.973756	1.91569	0.0554051	-0.654097	0.513049	0.300534	0.76377
a84_f_255371	1.3564	0.174971	1.89122	0.0585952	1.75751	0.0788302	1.75751	0.0788302
a84_f_258030	0.522044	0.60164	-0.849715	0.395484	0.506077	0.612803	-0.828791	0.407222
a84_f_262622	-0.278451	0.780666	-0.278451	0.780666	-1.62929	0.103252	-0.278451	0.780666
a84_f_266183	0.0837312	0.93327	0.540555	0.588815	1.48617	0.137235	1.3811	0.167249
a84_f_26764	-1.07517	0.282297	-1.62567	0.104019	-1.89408	0.0582147	-0.803173	0.421875
a84_f_26935	-4.16075	3.17203e-05	-4.35145	1.35242e-05	-4.36561	1.26767e-05	-3.90782	9.31334e-05
a84_f_271792	-0.795767	0.426168	-0.110511	0.912004	-1.74687	0.0806605	NA	NA
a84_f_272442	1.3811	0.167249	NA	NA	1.06589	0.286471	NA	NA
a84_f_275638	-0.849715	0.395484	-1.14053	0.254064	0.540555	0.588815	NA	NA
a84_f_276508	0.908388	0.363673	1.20511	0.228161	-0.352814	0.724228	0.935238	0.349666
a84_f_281571	-0.357762	0.720521	-0.0767769	0.938801	0.196676	0.844081	0.588675	0.556079
a84_f_284345	0.540555	0.588815	0.371951	0.709929	-0.381751	0.702646	-0.378513	0.70505
a84_f_286000	-1.14053	0.254064	-4.40722	1.04704e-05	-4.10567	4.0314e-05	-4.13716	3.51636e-05
a84_f_288860	-2.69571	0.00702382	-2.54347	0.0109756	-2.7704	0.00559872	-4.11266	3.91134e-05
a84_f_28986	NA	NA	-1.86809	0.0617495	-3.48808	0.000486496	0.687882	0.491527
a84_f_29175	0.997613	0.318467	1.27251	0.203193	2.30238	0.0213135	-0.308543	0.757669
a84_f_293794	0.684046	0.493946	0.844469	0.398407	1.08141	0.279515	0.921207	0.356942
a84_f_296136	2.35194	0.018676	-1.65405	0.0981171	-3.62083	0.000293663	-2.99563	0.00273875
a84_f_305490	-0.194921	0.845455	NA	NA	NA	NA	NA	NA
a84_f_305534	-3.25491	0.0011343	1.2227	0.221444	-1.14053	0.254064	-3.90698	9.3455e-05
a84_f_306449	-3.36797	0.000757231	-3.73757	0.000185809	-3.90782	9.31334e-05	-4.02392	5.72377e-05
a84_f_311449	NA	NA	NA	NA	-0.278451	0.780666	NA	NA
a84_f_311976	0.219917	0.825935	1.48617	0.137235	-0.849715	0.395484	1.3811	0.167249
a84_f_317921	-3.53273	0.000411289	-3.51704	0.000436395	-4.37877	1.19349e-05	-4.37643	1.20642e-05
a84_f_3188	1.22248	0.221527	1.10391	0.269633	-2.21281	0.0269105	0.787694	0.430875
a84_f_321742	-2.27911	0.0226607	-2.77433	0.00553154	-2.90066	0.00372375	-2.0894	0.0366718
a84_f_322726	-0.211712	0.832332	-0.128358	0.897865	-0.381751	0.702646	0.540555	0.588815
a84_f_325013	-3.6566	0.000255579	1.2227	0.221444	-0.0571591	0.954418	-0.849715	0.395484
a84_f_325105	NA	NA	NA	NA	1.3811	0.167249	NA	NA
a84_f_330721	NA	NA	NA	NA	NA	NA	0.540555	0.588815
a84_f_335246	-1.30709	0.191182	-0.447862	0.654253	-1.73828	0.0821608	-1.55715	0.119434
a84_f_338757	-2.28248	0.0224612	-2.01423	0.0439858	-1.60133	0.109304	-2.42212	0.0154302
a84_f_34378	-0.248047	0.804098	NA	NA	-1.62929	0.103252	NA	NA
a84_f_347940	0.400782	0.688581	0.409619	0.682085	0.307145	0.758733	-1.52733	0.126679
a84_f_35321	-1.46184	0.143786	-1.62929	0.103252	NA	NA	NA	NA
a84_f_357111	1.0141	0.310534	1.0141	0.310534	1.94725	0.0515044	0.935238	0.349666
a84_f_359871	-1.14053	0.254064	NA	NA	NA	NA	NA	NA
a84_f_360671	-1.45138	0.146673	-1.29119	0.196636	-0.0571591	0.954418	0.304921	0.760426
a84_f_363695	-3.09006	0.00200119	0.672137	0.501497	0.687882	0.491527	0.564166	0.572641
a84_f_370407	-1.50265	0.132931	-0.982895	0.325659	-1.21985	0.222522	-0.854668	0.392735
a84_f_372388	1.48617	0.137235	0.421982	0.673038	0.540555	0.588815	-0.849715	0.395484
a84_f_375565	-3.67903	0.000234127	-3.95988	7.49879e-05	-4.03457	5.47029e-05	-0.194921	0.845455
a84_f_376285	0.230564	0.817654	1.74485	0.081011	0.490602	0.623708	1.3107	0.189959
a84_f_380896	-4.03457	5.47029e-05	-3.79442	0.000147987	-4.08099	4.48441e-05	-3.99673	6.42225e-05
a84_f_382826	-3.59729	0.000321552	-0.0474906	0.962122	-4.39251	1.12047e-05	-4.40722	1.04704e-05
a84_f_383488	0.228852	0.818984	0.496698	0.619402	0.170686	0.864471	2.18339	0.0290071
a84_f_383955	-4.26643	1.98629e-05	-4.16075	3.17203e-05	-4.44466	8.80323e-06	-4.05905	4.92723e-05
a84_f_385792	-0.562397	0.573845	1.48617	0.137235	0.554178	0.579457	-2.67643	0.00744102
a84_f_389551	-2.28278	0.0224436	-1.45798	0.144846	-2.26371	0.0235918	-1.92331	0.0544406
a84_f_390857	-2.91985	0.00350201	NA	NA	NA	NA	-2.71241	0.00667953
a84_f_392138	NA	NA	NA	NA	-0.194921	0.845455	-1.14053	0.254064
a84_f_396957	-0.0973903	0.922416	-1.38479	0.166118	-0.298546	0.765287	0.219917	0.825935
a84_f_397590	1.3811	0.167249	1.48617	0.137235	-1.14053	0.254064	-1.14053	0.254064
a84_f_398037	-0.849715	0.395484	NA	NA	NA	NA	-0.194921	0.845455
a84_f_398547	NA	NA	NA	NA	NA	NA	-1.14053	0.254064
a84_f_399447	-4.12651	3.68309e-05	-4.16075	3.17203e-05	-2.27622	0.0228331	-3.40171	0.000669659
a84_f_406407	-0.194921	0.845455	NA	NA	NA	NA	NA	NA
a84_f_40736	-2.95153	0.00316203	NA	NA	NA	NA	-4.40722	1.04704e-05
a84_f_41199	NA	NA	1.06589	0.286471	NA	NA	-1.14053	0.254064
a84_f_412130	-3.73504	0.000187686	-4.01948	5.83264e-05	-3.48809	0.000486481	-4.10074	4.11828e-05
a84_f_418201	-2.37486	0.0175556	-3.59177	0.00032844	-3.3708	0.000749512	-3.00783	0.00263119
a84_f_418731	-0.707761	0.479093	NA	NA	-1.45138	0.146673	1.06589	0.286471
a84_f_419432	-2.40057	0.0163694	-2.26012	0.0238141	-2.15983	0.0307861	-0.404651	0.685734
a84_f_425223	0.540555	0.588815	-1.14053	0.254064	1.2227	0.221444	-0.381751	0.702646
a84_f_425377	0.051508	0.958921	-0.194921	0.845455	0.465845	0.641326	1.97294	0.0485022
a84_f_426348	-1.14053	0.254064	NA	NA	0.540555	0.588815	NA	NA
a84_f_426392	-1.45138	0.146673	1.3811	0.167249	NA	NA	-1.14053	0.254064
a84_f_426731	-3.21628	0.00129864	-0.312914	0.754346	NA	NA	-2.75337	0.00589843
a84_f_426891	NA	NA	NA	NA	NA	NA	-4.05905	4.92723e-05
a84_f_427151	-1.43123	0.152363	-3.01002	0.00261233	-3.17571	0.0014947	0.554334	0.57935
a84_f_427204	-2.59236	0.00953191	-1.53664	0.124382	-1.98027	0.0476738	-1.90411	0.0568964
a84_f_427739	-0.194921	0.845455	1.06589	0.286471	-1.14053	0.254064	-1.14053	0.254064
a84_f_428349	-0.194921	0.845455	-4.20091	2.65848e-05	-3.28031	0.00103694	-3.6863	0.000227541
a84_f_429137	-3.4956	0.00047299	-0.194921	0.845455	-4.17248	3.013e-05	-4.31959	1.5632e-05
a84_f_429572	-2.67075	0.00756827	-3.13997	0.00168967	-1.63487	0.102077	-2.31384	0.0206766
a84_f_429636	-0.00930923	0.992572	-3.83657	0.000124765	-0.585481	0.558224	0.530432	0.595812
a84_f_430478	-0.0474906	0.962122	0.82223	0.410946	0.540555	0.588815	0.821586	0.411313
a84_f_430756	-4.17248	3.013e-05	1.06589	0.286471	-1.14053	0.254064	NA	NA
a84_f_430962	-3.31091	0.00092992	-1.14053	0.254064	-0.381751	0.702646	-0.381751	0.702646
a84_f_431050	-2.54697	0.0108662	1.06589	0.286471	-2.78397	0.00536988	-0.849715	0.395484
a84_f_431068	-1.24289	0.213907	-2.30985	0.0208965	-3.1656	0.00154761	-0.712606	0.476089
a84_f_431106	-2.27204	0.0230838	-3.58628	0.000335431	-2.16317	0.0305277	-2.65001	0.00804905
a84_f_431186	1.3564	0.174971	-0.849715	0.395484	1.06931	0.284929	1.02235	0.306614
a84_f_431232	-2.26987	0.0232154	NA	NA	NA	NA	-2.15598	0.0310852
a84_f_431343	-1.14053	0.254064	-1.14053	0.254064	0.540555	0.588815	1.06589	0.286471
a84_f_431561	1.06589	0.286471	1.48617	0.137235	0.32192	0.747513	-1.62929	0.103252
a84_f_431567	-0.116327	0.907393	0.540555	0.588815	-0.381751	0.702646	NA	NA
a84_f_432053	-0.356597	0.721394	NA	NA	NA	NA	NA	NA
a84_f_432147	1.15142	0.249559	1.71417	0.0864979	0.50609	0.612793	1.28264	0.199619
a84_f_432209	-3.90698	9.3455e-05	-3.74936	0.000177286	-3.33744	0.000845545	0.421982	0.673038
a84_f_432489	-1.45138	0.146673	NA	NA	NA	NA	2.46827	0.0135768
a84_f_432800	-3.60754	0.000309112	-3.73757	0.000185809	-3.63192	0.000281317	-4.33926	1.42966e-05
a84_f_433251	-3.16264	0.00156344	NA	NA	NA	NA	NA	NA
a84_f_433394	-1.14053	0.254064	0.827926	0.407713	1.55696	0.11948	NA	NA
a84_f_433425	-0.0762744	0.939201	-4.49587	6.92863e-06	-4.41706	1.00052e-05	-0.924322	0.355318
a84_f_433555	-1.14053	0.254064	NA	NA	NA	NA	NA	NA
a84_f_433589	NA	NA	NA	NA	1.89122	0.0585952	-0.45947	0.645896
a84_f_433638	-4.08099	4.48441e-05	NA	NA	-4.11405	3.88777e-05	-4.05905	4.92723e-05
a84_f_433940	-0.633459	0.526434	1.47162	0.141123	-0.0282963	0.977426	-1.5993	0.109754
a84_f_433960	-0.194921	0.845455	0.219917	0.825935	-0.194921	0.845455	0.153065	0.878347
a84_f_434208	-0.980433	0.326873	-0.981605	0.326294	-1.21238	0.225368	-0.190644	0.848804
a84_f_434400	-2.23164	0.025639	NA	NA	-1.14053	0.254064	1.3811	0.167249
a84_f_434407	-1.19604	0.231681	0.897769	0.369309	0.530432	0.595812	-1.09956	0.271522
a84_f_434474	1.48617	0.137235	-0.379008	0.704682	1.48617	0.137235	1.48617	0.137235
a84_f_44472	-0.248047	0.804098	1.3811	0.167249	1.3811	0.167249	1.48617	0.137235
a84_f_45490	-3.72958	0.000191797	-3.63118	0.000282125	-3.45837	0.000543462	-3.61163	0.000304276
a84_f_48657	1.82285	0.0683263	NA	NA	-1.62929	0.103252	NA	NA
a84_f_48827	0.540555	0.588815	NA	NA	-1.14053	0.254064	NA	NA
a84_f_49443	0.472013	0.636917	1.48617	0.137235	0.821586	0.411313	-0.278451	0.780666
a84_f_49794	NA	NA	NA	NA	NA	NA	-4.40722	1.04704e-05
a84_f_51280	-3.94811	7.87722e-05	-4.23914	2.24378e-05	-4.26049	2.03976e-05	-4.05487	5.01628e-05
a84_f_55600	-4.07305	4.64006e-05	-3.28031	0.00103694	-4.27518	1.9098e-05	NA	NA
a84_f_56797	-0.410981	0.681086	-1.14053	0.254064	-0.98759	0.323353	-1.74687	0.0806605
a84_f_5827	-1.14053	0.254064	NA	NA	NA	NA	NA	NA
a84_f_61659	0.472013	0.636917	-1.14053	0.254064	1.3811	0.167249	-0.194921	0.845455
a84_f_63629	-3.07449	0.0021086	NA	NA	-1.14053	0.254064	-3.22265	0.00127009
a84_f_65757	0.2155	0.829377	-3.33289	0.000859486	0.572445	0.567021	-3.45837	0.000543462
a84_f_70454	NA	NA	-1.14053	0.254064	NA	NA	NA	NA
a84_f_72206	-3.5077	0.000452004	-4.03944	5.35781e-05	-2.71241	0.00667953	-0.849715	0.395484
a84_f_74286	NA	NA	0.687882	0.491527	-0.248047	0.804098	-0.381751	0.702646
a84_f_78048	-0.278451	0.780666	-0.128358	0.897865	-0.194921	0.845455	1.3811	0.167249
a84_f_8472	-4.35875	1.30805e-05	-4.40722	1.04704e-05	-4.37643	1.20642e-05	NA	NA
a84_f_88441	-2.57574	0.0100026	-4.29351	1.75873e-05	-4.18181	2.89198e-05	-4.29351	1.75873e-05
a84_f_91602	1.23024	0.218608	-0.278451	0.780666	0.772199	0.439997	-0.278451	0.780666
a84_f_9454	-3.09166	0.0019904	-2.6906	0.00713228	-3.05862	0.00222357	-2.79931	0.00512123
a84_f_95971	-1.45138	0.146673	1.02214	0.306714	1.75751	0.0788302	-0.72873	0.466167
a84_f_98018	NA	NA	NA	NA	-4.40722	1.04704e-05	NA	NA
a84_f_99874	-3.88994	0.000100267	-3.20709	0.00134087	-3.71583	0.000202535	-4.3016	1.69573e-05
a84_j_435142	1.15952	0.246245	0.409619	0.682085	0.257936	0.796457	0.737159	0.461025
a84_j_435880	-0.143646	0.88578	0.672137	0.501497	-1.22972	0.218802	-0.380381	0.703662
a84_j_436211	1.99554	0.0459839	1.34495	0.178642	2.33814	0.0193801	2.2419	0.0249679
a84_j_436336	-0.789278	0.429949	-2.19262	0.0283348	-3.51177	0.000445126	-3.77152	0.000162256
a84_j_436361	-3.21564	0.00130152	-3.24605	0.00117017	-3.90698	9.3455e-05	-3.46847	0.000523438
a84_j_436545	-2.09862	0.0358501	0.540555	0.588815	1.3811	0.167249	-0.194921	0.845455
a84_j_436550	-3.58511	0.000336934	0.309621	0.756849	-1.53441	0.124928	-3.48016	0.000501123
a84_j_437149	-2.99684	0.0027279	1.3811	0.167249	0.153065	0.878347	-3.00117	0.0026894
a84_j_437840	0.184228	0.853835	NA	NA	1.3811	0.167249	0.540555	0.588815
a84_j_438112	-3.36657	0.00076108	-3.1268	0.00176722	-2.69577	0.00702256	-2.595	0.00945912
a84_j_439265	0.406771	0.684176	-0.672641	0.501176	-0.449011	0.653424	0.50609	0.612793
o10000d44266t2	-2.7163	0.0066016	0.516686	0.605375	0.309621	0.756849	0.2155	0.829377
o10003d30896t1	-0.125602	0.900047	-1.76579	0.0774305	0.752859	0.451535	1.45078	0.14684
o10009t6	-0.578637	0.562834	0.472013	0.636917	0.472013	0.636917	1.75751	0.0788302
o1000t1	-0.712516	0.476146	1.04617	0.295484	-1.08101	0.279691	-0.789544	0.429794
o10025t3	-2.048	0.0405604	-4.37643	1.20642e-05	-4.35875	1.30805e-05	-4.40722	1.04704e-05
o10027t1	-1.05758	0.290246	-2.06182	0.039225	0.119217	0.905104	-2.7878	0.00530667
o10030t1	-1.91352	0.0556819	-4.40722	1.04704e-05	-1.19631	0.231576	-0.0192204	0.984665
o10034d39171t3	-0.864145	0.387508	-1.37239	0.169941	-0.616591	0.537505	-1.34932	0.177234
o10034t3	0.0170718	0.986379	0.0264588	0.978891	0.168901	0.865875	0.546781	0.584529
o10035t1	0.390805	0.695941	1.38164	0.167083	1.20511	0.228161	2.04845	0.0405155
o1003t3	-1.10775	0.26797	-0.665684	0.505613	-0.688698	0.491013	-0.250128	0.802488
o1004t2	-2.15649	0.0310455	-1.28733	0.197978	-1.17381	0.24047	-1.34757	0.177797
o10052t1	0.0717655	0.942788	-0.828791	0.407222	1.27251	0.203193	1.06589	0.286471
o10056t3	-1.69071	0.0908924	-0.902013	0.36705	-1.62679	0.103781	0.82223	0.410946
o10057d30916t1	0.390873	0.695891	1.44675	0.147967	-0.608879	0.542604	-0.236167	0.813303
o1005t1	-3.33219	0.00086165	-1.9129	0.055761	-0.828791	0.407222	-2.82089	0.00478911
o1005t3	-2.40323	0.0162511	0.015351	0.987752	-0.12414	0.901204	0.0702911	0.943962
o10068d6499t1	-4.08039	4.49595e-05	NA	NA	NA	NA	-1.14053	0.254064
o10075d39175t1	-1.22716	0.219762	-2.68788	0.00719066	-1.35468	0.175519	-0.354158	0.723221
o1007t4	-3.87465	0.00010678	-3.71788	0.000200899	-3.69396	0.000220787	-3.49189	0.000479609
o10081t1	1.06589	0.286471	0.540555	0.588815	-0.428544	0.668255	1.3811	0.167249
o10081t2	-1.83094	0.0671101	0.620288	0.535068	0.742151	0.457996	-3.37294	0.000743689
o10086d39177t1	-1.99678	0.0458487	-1.831	0.0671008	-0.562044	0.574086	-0.764359	0.444654
o10089d30927t2	-1.24194	0.214257	-0.314833	0.752888	-1.02935	0.303315	-1.02237	0.306604
o10090t1	-2.84152	0.00448986	-2.4759	0.0132902	-3.06918	0.00214649	-3.6969	0.000218247
o10091t2	0.465845	0.641326	-0.278451	0.780666	-1.12514	0.260528	-0.849715	0.395484
o10097d30930t1	1.12061	0.262455	-0.154908	0.876894	0.32073	0.748415	-2.65298	0.00797849
o10102t5	-1.88891	0.0589037	-2.22705	0.0259438	-1.77589	0.0757508	-1.74725	0.0805943
o10116t2	-0.248047	0.804098	NA	NA	-1.45138	0.146673	NA	NA
o10119d30937t2	0.648028	0.516967	0.982073	0.326064	0.329129	0.742058	0.470923	0.637695
o10119t3	-2.16614	0.0303003	1.48617	0.137235	-0.194921	0.845455	0.540555	0.588815
o10124d30941t2	1.02214	0.306714	-4.50864	6.52438e-06	-0.515317	0.606332	1.06589	0.286471
o10127d2695t1	-0.194921	0.845455	1.3811	0.167249	0.540555	0.588815	1.06589	0.286471
o10130d39185t1	-2.43629	0.0148388	-3.27145	0.00106999	-3.76793	0.000164604	-3.56006	0.000370772
o10134t9	1.4226	0.154852	-0.902013	0.36705	1.62272	0.104648	-0.110511	0.912004
o10135t7	-2.66932	0.00760061	-0.385827	0.699624	-2.80475	0.00503554	-0.419239	0.675041
o10138t4	-1.58455	0.113069	-3.91713	8.96093e-05	-3.28401	0.00102343	-3.51242	0.000444051
o10148d8748t1	1.3811	0.167249	-0.194921	0.845455	1.48617	0.137235	1.3811	0.167249
o10150t2	0.102555	0.918316	-1.62929	0.103252	-0.194921	0.845455	1.06589	0.286471
o10153d19669t1	-1.6527	0.0983909	-1.55751	0.119349	-2.56373	0.0103554	1.09431	0.273818
o10153d6506t1	0.676122	0.498963	0.0770874	0.938554	-1.82375	0.0681895	-1.87398	0.0609334
o10153t2	-3.31522	0.000915694	-3.31522	0.000915694	-3.01802	0.00254434	-3.97037	7.17604e-05
o10156d30959t1	-3.88108	0.000103994	-3.53652	0.000405439	-3.94471	7.98968e-05	-2.90343	0.00369098
o10157t2	-3.94828	7.87133e-05	-3.00386	0.00266582	-2.41948	0.0155429	-2.30424	0.021209
o1015d26222t6	-2.22462	0.0261067	-1.16484	0.244085	-1.70594	0.0880195	-0.200103	0.8414
o10165d4559t1	-4.26643	1.98629e-05	-3.74207	0.000182508	-3.51704	0.000436395	-4.31959	1.5632e-05
o10166d30962t1	-0.895124	0.370721	-0.72873	0.466167	-0.447849	0.654262	-0.849715	0.395484
o1016d42394t1	-2.7785	0.00546111	-2.7443	0.00606398	-1.41602	0.156769	-2.33363	0.019615
o10178t1	0.153065	0.878347	0.540555	0.588815	1.02214	0.306714	1.02214	0.306714
o1018t6	-2.14074	0.0322953	-0.562436	0.573819	-1.3159	0.188208	-1.91831	0.0550712
o1019t3	-1.5013	0.133278	-1.37012	0.17065	-0.502811	0.615097	-2.27702	0.0227851
o101d45969t1	0.0635342	0.949341	-1.16715	0.243151	1.01743	0.30895	0.0758882	0.939508
o10212d6511t1	0.963673	0.33521	1.10502	0.269152	-1.30955	0.190348	-1.19444	0.232304
o1021d36118t6	-0.117362	0.906573	-1.84373	0.0652223	-0.985765	0.324249	-0.734778	0.462474
o1021t1	-1.61422	0.106479	-1.267	0.205154	1.21188	0.225557	-1.13367	0.256934
o10227t1	-0.72873	0.466167	NA	NA	NA	NA	NA	NA
o10249d44292t1	-2.11136	0.0347413	-1.77454	0.0759742	1.25083	0.210997	-0.690294	0.490009
o1024d14069t1	0.696168	0.486324	2.2859	0.0222599	0.73979	0.459427	1.3215	0.186334
o10250d30990t1	-1.75335	0.0795425	1.13827	0.255007	-0.204725	0.837787	0.671105	0.502154
o10269t1	0.0252689	0.97984	0.219917	0.825935	-1.14053	0.254064	1.2227	0.221444
o1026d26235t1	-1.94566	0.0516951	-2.16978	0.0300237	-1.39064	0.164336	-1.78612	0.0740792
o10277d30997t1	-1.71954	0.0855164	1.02148	0.307027	-0.438897	0.660736	1.58006	0.114092
o10277t1	NA	NA	0.540555	0.588815	NA	NA	0.540555	0.588815
o10277t2	-0.194921	0.845455	NA	NA	-0.828791	0.407222	0.421982	0.673038
o10279t1	-2.56455	0.0103309	-0.980008	0.327082	-1.46894	0.141849	-0.662839	0.507434
o1027t2	-1.68461	0.0920635	-1.69926	0.0892702	-1.6082	0.107791	-0.3945	0.693212
o10286t8	-2.00277	0.0452025	-2.2154	0.0267324	-2.43976	0.014697	-3.30822	0.000938903
o1028d46309t2	-1.50883	0.131341	-3.59937	0.000318983	-3.15106	0.00162677	-0.278451	0.780666
o10293d30999t1	0.117817	0.906213	-0.499817	0.617204	-2.78336	0.00537995	0.996791	0.318866
o1029t1	2.19203	0.0283771	2.52421	0.0115958	1.58158	0.113746	0.640276	0.521993
o1030t7	-2.31076	0.0208463	-1.86244	0.0625411	-2.24644	0.0246758	-1.56177	0.118342
o10314t4	-3.44278	0.000575768	-0.194921	0.845455	NA	NA	-0.194921	0.845455
o1031t2	-1.85221	0.0639961	-2.3072	0.0210437	0.0700999	0.944114	-2.30437	0.0212021
o1031t3	-0.386872	0.698851	-0.179467	0.857571	0.672137	0.501497	-0.0973903	0.922416
o10338t3	-2.46226	0.0138066	-1.78734	0.0738827	-1.63433	0.10219	-1.13575	0.256062
o1033d26240t1	-0.0767769	0.938801	-0.578637	0.562834	-1.14053	0.254064	NA	NA
o10346t1	-2.81509	0.00487629	-1.99415	0.046136	-2.90052	0.00372543	-2.2962	0.0216645
o10348t3	0.604154	0.545741	0.802135	0.422475	-0.525848	0.598994	0.699805	0.484049
o1035d36128t3	-1.75751	0.0788311	-1.2545	0.209661	-2.64785	0.00810062	1.06185	0.288305
o10362t1	-4.08039	4.49595e-05	-4.05296	5.05744e-05	0.219917	0.825935	-3.37402	0.000740783
o10365d31014t2	-0.62973	0.528871	-1.04566	0.295719	-1.83346	0.0667349	-1.26995	0.204101
o10365d4572t2	1.06589	0.286471	0.472013	0.636917	-0.177853	0.858839	1.06589	0.286471
o10368t3	-2.85804	0.00426267	-2.87958	0.0039821	-2.74163	0.00611352	-2.60359	0.00922529
o1036d26243t1	-0.651084	0.514992	-1.52766	0.126597	-1.72688	0.0841893	-2.63339	0.00845376
o10371d44306t2	NA	NA	0.540555	0.588815	-1.14053	0.254064	-1.14053	0.254064
o10387d39222t1	-2.24155	0.0249902	-2.08571	0.0370048	-0.744531	0.456556	1.07468	0.282516
o10402d39227t1	0.588675	0.556079	-1.50122	0.133299	-1.64675	0.0996095	-1.23423	0.217118
o10407t1	-2.43629	0.0148388	-2.10426	0.0353554	-2.18493	0.0288943	-1.68159	0.0926482
o10408d31025t1	-0.532794	0.594176	-1.14053	0.254064	-0.660626	0.508852	-0.381751	0.702646
o1040d42405t1	-1.781	0.0749123	-1.97504	0.0482641	-2.27613	0.0228382	-1.50795	0.131567
o10425t6	-3.85303	0.000116665	-2.85398	0.00431751	-1.98006	0.0476973	-1.45138	0.146673
o10429d31028t1	-0.229865	0.818197	0.0429742	0.965722	-0.718072	0.472713	-0.0832821	0.933627
o1043d14080t1	2.41595	0.0156943	0.564777	0.572225	1.18714	0.235171	-1.86809	0.0617495
o10441t1	-3.54299	0.000395624	-2.89215	0.0038262	-2.6695	0.00759643	0.219917	0.825935
o10450t6	-2.35288	0.0186286	NA	NA	-1.14053	0.254064	NA	NA
o10456d935t1	1.06589	0.286471	NA	NA	-0.194921	0.845455	-1.14053	0.254064
o10458t1	-2.70014	0.00693107	-2.71431	0.00664142	-2.98681	0.00281907	-2.56381	0.0103529
o10467d31034t1	-1.16036	0.245902	1.22248	0.221527	0.184228	0.853835	NA	NA
o10468t2	-3.40239	0.000667984	-3.60965	0.000306616	-3.55834	0.0003732	-3.1017	0.00192416
o1046d3614t1	-2.47919	0.0131679	0.757326	0.448855	-0.323919	0.745999	1.33048	0.183361
o10473d31038t1	NA	NA	NA	NA	0.540555	0.588815	1.06589	0.286471
o1047d132t1	0.187619	0.851175	-2.48832	0.0128349	-2.93744	0.00330934	-0.652587	0.514022
o1047d26252t1	-2.16161	0.0306485	-1.45138	0.146673	-3.03972	0.00236796	-2.2979	0.0215677
o10481t1	-1.1709	0.241639	NA	NA	0.219917	0.825935	NA	NA
o10483d44316t1	-0.194921	0.845455	-1.39644	0.162583	-1.50795	0.131567	-2.61857	0.00882984
o1048d14084t1	-0.741088	0.45864	0.421982	0.673038	-0.177853	0.858839	1.17245	0.241018
o10494t2	-2.17794	0.0294103	-1.03071	0.302676	-1.4463	0.148094	-0.759555	0.447521
o10513t8	-0.194921	0.845455	NA	NA	NA	NA	-1.14053	0.254064
o10517d946t1	-1.21584	0.224046	-1.73981	0.0818925	-2.32924	0.0198463	-1.40383	0.160368
o1051d46314t1	-3.67721	0.0002358	-3.83581	0.00012515	-3.89754	9.71732e-05	-3.90205	9.53805e-05
o1052d26256t1	-4.3016	1.69573e-05	-1.85183	0.0640509	-3.64103	0.00027155	-2.80279	0.0050662
o10531t3	-2.3135	0.0206951	-1.55866	0.119077	-2.36676	0.0179445	-1.77237	0.0763331
o10532t1	-0.512414	0.608361	-1.98148	0.0475374	-0.902013	0.36705	0.922292	0.356376
o1053t3	1.2227	0.221444	-4.07915	4.52009e-05	-4.07399	4.62135e-05	-4.32353	1.53551e-05
o10544t1	2.32285	0.0201871	-0.434103	0.664214	0.76466	0.444474	0.780165	0.435294
o10546d44329t1	-1.54145	0.123208	-0.177978	0.85874	-1.93353	0.0531704	0.472013	0.636917
o10558d19825t1	-1.84273	0.065369	-0.428544	0.668255	-3.29359	0.000989163	1.51185	0.130571
o10566d31056t1	-1.39581	0.16277	-3.42777	0.000608561	-1.93582	0.0528897	-1.75932	0.0785234
o10567d950t1	-1.64406	0.100163	-0.262011	0.793313	-2.49556	0.0125758	-1.02935	0.303315
o1056t2	2.58449	0.00975222	-2.05842	0.03955	0.17103	0.8642	-1.75016	0.0800909
o10574d31057t1	-2.93929	0.00328966	-0.128358	0.897865	-1.06682	0.286054	-1.41244	0.157822
o10581d19836t1	0.540555	0.588815	-0.194921	0.845455	1.3811	0.167249	1.3811	0.167249
o10581t2	1.06589	0.286471	-0.248047	0.804098	-1.45138	0.146673	-0.248047	0.804098
o10590t4	-3.88848	0.000100875	-2.88833	0.00387295	-3.80817	0.00014	-2.96479	0.00302885
o10591t2	2.02297	0.043076	-0.428544	0.668255	2.073	0.038172	2.12303	0.033751
o105d35309t4	1.50852	0.131422	0.460411	0.645221	-0.0877392	0.930084	0.827926	0.407713
o105d41925t3	-0.849715	0.395484	0.540555	0.588815	0.540555	0.588815	-1.14053	0.254064
o10602t1	-2.31229	0.0207618	-2.31158	0.0208008	-1.4338	0.151629	-1.7517	0.0798257
o10607d6543t1	0.540555	0.588815	0.540555	0.588815	-0.194921	0.845455	-1.14053	0.254064
o10614t1	-3.2811	0.00103403	-3.68203	0.000231389	-3.88108	0.000103994	1.14977	0.250237
o1061d14092t3	-0.280341	0.779216	-2.57529	0.0100155	-0.592188	0.553724	-2.17553	0.0295902
o10623t3	-2.6407	0.00827354	1.60849	0.107729	-0.838651	0.401665	1.05424	0.291773
o10627d44338t1	-2.09481	0.0361878	-2.91834	0.00351901	-3.19234	0.00141127	0.32192	0.747513
o1062d46315t1	-4.21618	2.48479e-05	-3.01352	0.00258237	-4.08248	4.45583e-05	-3.65579	0.000256395
o10637d6545t1	-2.79328	0.00521762	-2.35226	0.0186599	-2.04497	0.0408576	-2.53213	0.011337
o1063t4	-0.176822	0.859648	1.63255	0.102564	-0.110579	0.91195	0.277694	0.781247
o10643d44342t1	0.111612	0.911131	0.145486	0.884327	-0.161102	0.872013	0.129318	0.897106
o10646t1	-3.19178	0.00141401	-3.62423	0.000289823	-3.8231	0.000131784	-3.62423	0.000289823
o1064d26265t6	-1.94097	0.0522622	-0.956066	0.339039	-2.29951	0.0214763	-1.52972	0.126086
o10651t10	0.32192	0.747513	NA	NA	1.89122	0.0585952	1.3564	0.174971
o10651t8	0.0717655	0.942788	1.06589	0.286471	1.67276	0.0943754	1.3564	0.174971
o10665d31083t1	-2.51491	0.0119064	-4.05575	4.99732e-05	-1.14053	0.254064	-4.40722	1.04704e-05
o1066t3	0.787694	0.430875	-0.378513	0.70505	-0.539933	0.589244	0.219917	0.825935
o10672d31088t1	2.17245	0.0298218	1.42127	0.155239	-1.16336	0.244682	0.184228	0.853835
o10672t4	-2.1413	0.0322498	-0.267727	0.78891	-0.181101	0.856288	0.356056	0.721799
o10678d31092t2	-1.44773	0.147694	-2.13629	0.0326555	-0.00748623	0.994027	-2.13689	0.032607
o10679t1	-2.51902	0.0117682	NA	NA	-2.51731	0.0118256	-2.60669	0.00914214
o10680d960t1	-2.25023	0.0244342	0.935238	0.349666	-0.133418	0.893863	0.810519	0.417642
o10683t1	-0.809862	0.41802	-2.98175	0.00286609	0.0806268	0.935739	-0.621482	0.534282
o10690d31095t1	0.421982	0.673038	0.772199	0.439997	-0.194921	0.845455	1.3811	0.167249
o10696t1	-0.332183	0.739751	0.540555	0.588815	-0.578637	0.562834	1.48617	0.137235
o1069t4	0.0717655	0.942788	0.754734	0.450409	1.48617	0.137235	0.540555	0.588815
o1069t7	-1.06975	0.28473	0.482187	0.629673	-1.30167	0.19303	0.507392	0.61188
o106d25213t6	-0.0282963	0.977426	1.75751	0.0788302	0.460778	0.644958	-0.920123	0.357509
o106d41928t1	-1.76806	0.077051	-3.01201	0.00259524	-3.24937	0.00115661	-2.53726	0.0111725
o10716t2	-2.38731	0.016972	-0.582281	0.560377	0.476337	0.633834	-1.29245	0.196203
o10717t1	1.36855	0.171138	0.818224	0.413229	-1.56002	0.118755	0.260561	0.794431
o10719d19886t1	-1.81944	0.0688442	0.435199	0.663418	-0.372615	0.709435	0.196676	0.844081
o1072d46320t1	0.554334	0.57935	-3.18736	0.00143577	-3.20972	0.00132867	-3.17909	0.00147739
o10731d19890t1	NA	NA	NA	NA	-0.194921	0.845455	NA	NA
o1073t8	-0.406017	0.68473	-0.00550995	0.995604	-0.147008	0.883126	-0.199909	0.841552
o10742d31108t1	1.23024	0.218608	-0.0362375	0.971093	0.707232	0.479422	0.188014	0.850866
o10747d39294t1	1.2227	0.221444	-0.934481	0.350056	-2.37853	0.0173817	-2.49517	0.0125895
o10756t1	1.88018	0.0600833	2.42821	0.0151737	-0.442334	0.658247	-1.52541	0.127157
o10757t1	0.133223	0.894017	-0.578637	0.562834	0.184228	0.853835	0.687882	0.491527
o1075d46321t2	-0.621394	0.53434	-2.26189	0.023704	-2.12099	0.0339227	-2.03908	0.0414416
o10769t2	-3.5363	0.000405773	-3.70999	0.000207271	-3.94658	7.92749e-05	-3.19902	0.00137893
o1076d46323t2	-3.65975	0.000252458	-3.25491	0.0011343	-4.09186	4.27919e-05	-2.62567	0.00864776
o10774t3	-0.151466	0.879608	0.024566	0.980401	-0.152914	0.878466	-0.175183	0.860936
o10783t1	-2.97603	0.00292002	-3.12896	0.00175426	-3.11816	0.00181986	-2.9166	0.00353873
o1078d36152t1	-2.02775	0.0425856	-1.46018	0.144241	-2.45655	0.0140279	-2.4865	0.0129007
o1078t1	1.06589	0.286471	NA	NA	NA	NA	NA	NA
o10791t1	-0.181296	0.856135	-0.498231	0.618321	-0.357762	0.720521	NA	NA
o10792d39301t2	-1.65328	0.0982741	1.26506	0.20585	0.591983	0.553862	0.480888	0.630596
o10793t2	-4.35875	1.30805e-05	NA	NA	NA	NA	-1.14053	0.254064
o10801t1	-0.248047	0.804098	-0.128358	0.897865	NA	NA	NA	NA
o10807t5	-2.68821	0.00718361	-3.61955	0.000295118	-2.71341	0.00665944	-2.41284	0.015829
o10808d39305t1	-1.85826	0.0631323	-1.81261	0.0698919	-1.56109	0.118502	-2.76728	0.00565256
o10812d6553t1	1.28848	0.19758	2.02262	0.0431127	-2.13302	0.0329228	-0.22842	0.81932
o1081d26280t1	0.571795	0.567461	-1.38782	0.165191	1.30178	0.192992	-0.0578232	0.953889
o1081d36153t1	-0.248047	0.804098	NA	NA	NA	NA	NA	NA
o10821t1	-1.51276	0.13034	-0.857475	0.391182	-1.63065	0.102965	-1.29433	0.195551
o10835d19921t1	-0.194921	0.845455	1.3811	0.167249	1.48617	0.137235	-1.14053	0.254064
o10842d19926t3	-3.53823	0.000402825	NA	NA	NA	NA	NA	NA
o10850t3	-2.84946	0.00437928	-3.04489	0.00232764	-3.61648	0.000298639	-2.37872	0.0173729
o10857t8	-0.378513	0.70505	0.472013	0.636917	-0.312914	0.754346	0.554178	0.579457
o10858t1	-3.50653	0.000453988	-0.0474906	0.962122	NA	NA	NA	NA
o10865d31145t1	0.0837122	0.933285	-1.17304	0.240778	0.393176	0.69419	0.685957	0.49274
o10866t1	-2.4186	0.0155804	-2.27063	0.0231692	-3.3336	0.00085729	-1.34065	0.180033
o1086d36159t2	-2.48021	0.0131306	-3.78305	0.000154917	-3.30222	0.00095922	-3.17495	0.00149864
o10890t7	NA	NA	NA	NA	-1.14053	0.254064	NA	NA
o10895d19951t1	1.3811	0.167249	-1.45138	0.146673	1.2227	0.221444	-0.515317	0.606332
o10896d11543t1	NA	NA	1.06589	0.286471	NA	NA	NA	NA
o10899t1	-0.020671	0.983508	-0.998283	0.318142	-2.22499	0.0260821	-3.3803	0.000724075
o1089d36162t4	-1.264	0.20623	-1.38419	0.1663	-1.49231	0.135618	-0.910824	0.362388
o1089t4	-2.81978	0.00480563	-0.194921	0.845455	-3.34896	0.000811165	-1.14053	0.254064
o108t4	-0.194921	0.845455	1.06589	0.286471	0.385383	0.699954	-1.14053	0.254064
o108t5	-4.13716	3.51636e-05	NA	NA	-1.14053	0.254064	-3.90698	9.3455e-05
o10902d47190t1	-3.28031	0.00103694	-4.05905	4.92723e-05	-3.6863	0.000227541	-4.39251	1.12047e-05
o10903d19954t1	-1.14053	0.254064	NA	NA	NA	NA	NA	NA
o10905t6	-0.312914	0.754346	-1.74687	0.0806605	-1.62929	0.103252	NA	NA
o10910t1	0.32192	0.747513	0.687882	0.491527	-1.45138	0.146673	1.06589	0.286471
o1091t9	-4.35875	1.30805e-05	-3.69346	0.000221224	-3.81461	0.000136399	-3.49084	0.000481507
o10928t5	-2.81411	0.00489118	-3.62417	0.000289892	-2.55655	0.0105715	-3.51066	0.000446993
o10930t1	-1.84273	0.065369	-1.6692	0.0950779	1.22879	0.21915	2.19913	0.0278684
o1093t3	-1.11933	0.263	-2.13162	0.0330378	-1.53803	0.12404	-2.343	0.0191292
o10945t2	-3.91533	9.02806e-05	2.02112	0.0432673	0.125626	0.900028	0.666613	0.505019
o10946t2	-1.56123	0.11847	-1.04036	0.298174	-1.66728	0.0954593	-0.960902	0.336601
o1094t9	-1.09678	0.272739	-0.945671	0.344317	-1.16235	0.245093	-0.937306	0.348601
o10951t3	-4.02537	5.68849e-05	-3.68792	0.000226095	-4.01528	5.93758e-05	-4.15095	3.31101e-05
o10959d31167t1	0.781791	0.434337	-3.30875	0.00093713	-2.83944	0.00451931	-3.17509	0.00149787
o1095d36168t4	-0.0999799	0.92036	0.734986	0.462348	-0.560577	0.575086	-0.053938	0.956985
o1095t9	-1.682	0.0925691	-1.0002	0.317213	-1.27833	0.201134	-0.261662	0.793582
o10966d31172t1	1.17137	0.241448	-0.379008	0.704682	0.800303	0.423535	-0.144245	0.885307
o1096t9	-1.80989	0.0703133	-1.87495	0.0607992	-1.09871	0.271896	-1.7761	0.0757169
o10971t1	NA	NA	-4.39251	1.12047e-05	NA	NA	NA	NA
o1097t3	-1.11467	0.264992	-0.345712	0.729559	-2.14913	0.031624	-2.16421	0.0304485
o10980d11553t1	-3.5077	0.000452004	-4.40722	1.04704e-05	-3.6863	0.000227541	-3.01162	0.00259857
o10981t1	-3.57598	0.00034892	-2.59739	0.00939343	-3.07777	0.00208554	-3.17781	0.00148393
o10981t3	-3.838	0.000124041	-4.20091	2.65848e-05	-4.33926	1.42966e-05	-4.11405	3.88777e-05
o10983d19989t1	0.540555	0.588815	NA	NA	NA	NA	NA	NA
o10990t1	-0.696507	0.486112	-0.748231	0.454321	0.42784	0.668767	-0.809274	0.418358
o109d45971t1	-1.7288	0.0838446	0.15936	0.873385	-3.57187	0.000354445	-3.74981	0.000176965
o109t36	0.821586	0.411313	1.3811	0.167249	-0.381751	0.702646	0.219917	0.825935
o11001t2	0.754734	0.450409	1.4226	0.154852	0.554178	0.579457	1.2227	0.221444
o1100t4	1.02214	0.306714	-4.04079	5.32705e-05	-3.9655	7.32416e-05	-4.11806	3.82082e-05
o11012d20004t1	-2.85631	0.00428595	0.00236191	0.998115	-1.16824	0.242712	0.261004	0.794089
o1101t2	-0.128342	0.897879	0.202049	0.839878	-0.166945	0.867413	1.7923	0.0730842
o11022t1	-3.41784	0.000631213	1.3811	0.167249	-0.902013	0.36705	-0.849715	0.395484
o1103t1	1.32556	0.184986	0.0675201	0.946168	0.326705	0.743891	0.126385	0.899427
o11040t2	-0.962465	0.335816	-0.764399	0.44463	-1.57244	0.115849	-2.42655	0.0152432
o11048d2761t1	-1.30507	0.191867	-1.94998	0.0511786	0.452202	0.651123	-2.04365	0.0409878
o1104d14121t2	0.650815	0.515166	-2.04645	0.0407122	-1.79681	0.0723652	-1.10127	0.27078
o11051d6578t1	-0.0474906	0.962122	0.219917	0.825935	0.153065	0.878347	-0.72873	0.466167
o11057t4	-2.19424	0.0282182	-3.08656	0.00202484	-2.06316	0.0390973	-0.847231	0.396866
o11057t6	-1.95839	0.050184	-1.82429	0.068108	-2.03848	0.0415017	1.59524	0.110659
o11058d31207t1	-0.194921	0.845455	NA	NA	-1.14053	0.254064	NA	NA
o1105d1816t1	-2.37099	0.0177403	-1.38992	0.164553	-1.94968	0.0512137	0.452697	0.650767
o1105d42434t1	-3.81113	0.000138336	-3.70651	0.000210133	-3.91762	8.94291e-05	-4.00755	6.13519e-05
o11067d991t1	-2.74715	0.0060116	1.82285	0.0683263	-0.0571591	0.954418	-0.120148	0.904366
o11067t2	0.0458284	0.963447	-2.17219	0.0298416	-1.45241	0.146388	-3.24103	0.001191
o1106t2	-1.77631	0.0756818	-0.306383	0.759313	0.61601	0.537888	0.139733	0.888871
o11072d992t1	-0.812776	0.416346	-2.02155	0.0432226	-1.78575	0.0741405	-2.87188	0.00408033
o11091d20033t2	-3.30594	0.000946574	1.02352	0.30606	-0.894929	0.370825	1.177	0.239195
o11093d20034t1	0.337289	0.735899	-1.52733	0.126679	0.700589	0.48356	-0.251549	0.80139
o1109t1	-0.279812	0.779622	0.237426	0.812327	0.326239	0.744244	0.641796	0.521005
o1109t2	0.0036192	0.997112	-0.248047	0.804098	0.540555	0.588815	NA	NA
o110d5303t1	-3.4248	0.000615248	-0.849715	0.395484	-0.194921	0.845455	-1.92947	0.0536723
o110t48	-3.58511	0.000336934	-4.1408	3.46091e-05	-3.46725	0.000525812	-3.91749	8.94761e-05
o11101d44395t1	2.38579	0.0170423	-1.4289	0.153034	1.59577	0.11054	1.59577	0.11054
o11102d39352t1	NA	NA	NA	NA	NA	NA	-1.14053	0.254064
o11109t3	NA	NA	NA	NA	1.06589	0.286471	-0.248047	0.804098
o11112d20045t2	-2.31016	0.0208791	-2.55634	0.0105778	-1.86393	0.0623311	-0.945025	0.344646
o11115d20048t1	1.06589	0.286471	-1.14053	0.254064	-0.447849	0.654262	NA	NA
o1111d14125t3	-3.5893	0.00033157	-2.26997	0.0232091	NA	NA	-2.92385	0.00345734
o11121t4	0.522044	0.60164	NA	NA	1.06589	0.286471	1.06589	0.286471
o11129d6585t1	-0.336251	0.736682	-0.950851	0.34168	-2.75127	0.00593651	-2.69128	0.00711788
o11140t3	-0.379008	0.704682	1.4226	0.154852	0.908388	0.363673	1.47263	0.14085
o11144t4	0.622106	0.533872	0.0635342	0.949341	0.0244246	0.980514	1.20258	0.229139
o11158d31239t1	-2.32204	0.0202306	-0.916263	0.359529	-1.10801	0.267857	-1.25687	0.2088
o1115t1	-1.15846	0.246675	-2.4907	0.012749	-2.14599	0.0318734	-2.48566	0.0129311
o11174t1	NA	NA	1.06589	0.286471	NA	NA	NA	NA
o11177d20070t1	-2.82142	0.00478108	0.810519	0.417642	-2.76187	0.00574706	-3.0812	0.00206166
o11198d20081t1	-0.0571591	0.954418	1.3564	0.174971	-1.37073	0.170459	1.82437	0.0680967
o111t4	-3.07392	0.00211263	-0.419239	0.675041	1.39116	0.164177	-0.920123	0.357509
o1120t6	-2.29005	0.0220185	-3.01029	0.00261002	-3.18561	0.00144447	-2.67643	0.00744122
o1121d14131t1	-2.18901	0.028596	0.204984	0.837584	-0.292751	0.769712	1.54245	0.122965
o1121d26310t1	-0.0860305	0.931442	0.0635342	0.949341	-0.683986	0.493984	0.672137	0.501497
o1122d14132t1	-0.776677	0.437349	-1.45609	0.145368	-1.48966	0.136312	-0.941219	0.346592
o11236d4632t1	NA	NA	1.3811	0.167249	NA	NA	NA	NA
o1123t1	0.0126127	0.989937	-0.0178977	0.98572	0.888456	0.374296	0.423217	0.672137
o11240d20107t1	-1.14053	0.254064	-1.62929	0.103252	-1.60336	0.108856	-0.828791	0.407222
o11247d31266t1	-0.128358	0.897865	1.3811	0.167249	-1.52733	0.126679	-0.0474906	0.962122
o11253t1	-1.88788	0.0590422	-1.23081	0.218393	0.0794895	0.936643	1.50631	0.131987
o11256d20115t1	-0.339743	0.73405	0.414732	0.678338	0.269868	0.787262	-0.294648	0.768263
o11258t6	0.537516	0.590911	-0.631586	0.527658	0.369053	0.712088	0.766569	0.443338
o1125d42440t1	-1.94695	0.0515401	-2.63728	0.00835739	-1.62926	0.103257	-1.64463	0.100046
o11260t2	-1.1757	0.239713	-0.770964	0.440728	-1.13663	0.255694	-1.15453	0.248284
o11267t3	-3.0294	0.00245042	-3.37924	0.000726871	-2.36783	0.017893	-2.35202	0.0186718
o1126d46334t3	-1.18076	0.237697	-1.57756	0.114667	-1.02623	0.304784	-1.14963	0.250296
o11277d20124t2	-0.248047	0.804098	NA	NA	-0.194921	0.845455	NA	NA
o11278t1	NA	NA	NA	NA	NA	NA	1.06589	0.286471
o11286t2	-2.82089	0.00478911	-3.49084	0.000481507	-2.71771	0.00657362	-2.49927	0.012445
o11287d20129t3	-2.08155	0.0373836	-1.76457	0.0776362	-2.47273	0.0134086	0.385383	0.699954
o1128d14142t3	-2.92	0.00350032	0.825845	0.408892	-2.58272	0.00980248	-3.24722	0.0011654
o11296t4	0.429231	0.667755	0.540555	0.588815	1.3811	0.167249	-0.381751	0.702646
o11297d1010t1	NA	NA	-0.194921	0.845455	-0.194921	0.845455	-0.248047	0.804098
o11298t4	-0.181928	0.855639	0.529474	0.596477	-0.537465	0.590946	0.328037	0.742884
o1129d26321t3	-2.21019	0.0270918	-2.45319	0.0141594	-0.016928	0.986494	1.3811	0.167249
o11304t1	0.117519	0.906449	-1.62929	0.103252	-0.242223	0.808608	0.781436	0.434546
o11305t1	0.49486	0.620699	-1.57279	0.115767	-1.79201	0.0731311	-1.74329	0.0812822
o11322t1	-2.90015	0.00372985	-2.69577	0.00702256	-2.48772	0.0128566	-2.68144	0.00733066
o11323d31288t1	0.092233	0.926513	-0.308543	0.757669	-2.141	0.0322742	-2.04353	0.041
o11327t1	0.153065	0.878347	-0.539933	0.589244	0.193094	0.846886	0.82223	0.410946
o11329d39401t1	-1.62929	0.103252	-0.378513	0.70505	-1.17901	0.238395	0.0717655	0.942788
o1132t2	-1.92787	0.0538713	-1.50989	0.131071	-2.03769	0.0415806	-2.46035	0.0138802
o1133t3	0.327371	0.743388	-1.601	0.109377	-0.982489	0.325859	-2.36869	0.0178513
o11343d6607t1	1.55696	0.11948	-3.35971	0.000780234	-3.76585	0.000165986	-2.09987	0.0357404
o11345t6	-3.03404	0.00241298	-3.97375	7.0751e-05	-3.90746	9.32719e-05	-3.81928	0.000133842
o11346d39404t1	1.25266	0.210331	1.42127	0.155239	0.931851	0.351414	-1.37275	0.169831
o11347t1	-3.79034	0.000150444	-3.99779	6.39364e-05	-3.55675	0.000375468	-3.86	0.000113387
o11352t2	0.50609	0.612793	1.40538	0.159909	-1.13481	0.256455	-0.04206	0.966451
o11356d20162t1	-2.35182	0.0186817	-4.00538	6.19188e-05	-3.36313	0.000770634	-3.74353	0.000181449
o11356t1	-2.47017	0.013505	-2.47709	0.0132458	-2.29444	0.0217654	-3.03647	0.00239364
o11371t2	-4.02312	5.74327e-05	NA	NA	NA	NA	NA	NA
o11374t2	-0.643512	0.519892	-0.0810402	0.93541	1.33742	0.181086	1.15903	0.246445
o11375d39410t1	-4.3016	1.69573e-05	-4.115	3.87184e-05	-3.89267	9.91479e-05	-4.02748	5.63783e-05
o11379d2792t3	-0.92443	0.355262	1.36107	0.173493	-0.589741	0.555364	-0.632911	0.526792
o1137d14150t2	NA	NA	NA	NA	-1.14053	0.254064	NA	NA
o11397d20179t1	-2.21281	0.0269105	-2.41284	0.015829	-3.65498	0.000257204	-4.03457	5.47029e-05
o11405d20187t4	-2.14227	0.032172	-1.45993	0.14431	-2.02968	0.0423888	-2.37897	0.0173613
o11410t1	2.12303	0.033751	0.177852	0.858839	0.935238	0.349666	-3.83922	0.000123428
o11411t1	-1.82582	0.0678774	-0.72873	0.466167	-1.5632	0.118006	-2.06977	0.0384735
o11412t3	-2.97619	0.0029185	1.06931	0.284929	-0.419239	0.675041	0.723269	0.469515
o11417d20193t2	-1.69189	0.0906677	-2.26036	0.0237986	-1.35982	0.173888	-1.13367	0.256934
o11420t2	-4.03457	5.47029e-05	-3.08887	0.00200921	-2.42288	0.0153978	-2.89769	0.00375917
o11431d39423t1	-2.38824	0.0169292	-1.71347	0.0866262	-1.75094	0.0799567	-1.69956	0.0892136
o11437t2	-2.53812	0.011145	-1.14053	0.254064	-0.849715	0.395484	-4.42073	9.83696e-06
o1143d9941t1	1.04823	0.294533	-0.352888	0.724172	0.397061	0.691323	-2.06416	0.0390026
o11446d20206t1	0.911362	0.362105	-3.12352	0.00178704	-1.25816	0.208332	0.229072	0.818813
o11448t3	-3.90082	9.58666e-05	NA	NA	1.3811	0.167249	1.06589	0.286471
o11450t3	-2.62877	0.00856952	-2.28664	0.0222171	-1.86293	0.0624715	-2.20811	0.0272364
o11455t4	-0.255445	0.79838	-1.02283	0.30639	-4.02943	5.59121e-05	-3.8487	0.000118748
o11456d20208t1	-0.325346	0.744919	-0.841367	0.400142	-1.19148	0.233464	-1.73803	0.0822051
o1145t1	-1.38528	0.165967	-1.95408	0.0506922	-0.292851	0.769636	-0.205244	0.837382
o11460d47217t1	-2.2621	0.0236913	-3.86	0.000113387	-3.15694	0.00159435	-4.02537	5.68849e-05
o11460t2	NA	NA	NA	NA	NA	NA	-1.14053	0.254064
o11461t5	-2.47677	0.0132578	-3.68792	0.000226095	-3.78666	0.000152684	-3.55529	0.000377559
o11465d20213t1	1.32671	0.184604	-1.69967	0.0891936	-1.23427	0.217101	-0.210341	0.833402
o11469t4	-1.24678	0.212477	-0.0501332	0.960016	-2.11152	0.0347279	-3.05649	0.00223948
o1146t3	-2.40472	0.016185	-2.73976	0.00614843	-2.92282	0.00346873	-2.18589	0.0288234
o11472t3	-3.24525	0.00117347	0.204984	0.837584	-0.643648	0.519804	-3.53452	0.000408523
o11474d1022t1	-2.48224	0.0130558	-2.00636	0.0448175	-1.59294	0.111173	-2.78331	0.00538072
o11479t3	-2.23049	0.0257152	-2.25731	0.0239889	0.725666	0.468044	0.526127	0.5988
o1147t4	-1.69498	0.0900786	-2.35584	0.0184811	-2.12764	0.0333671	-2.3873	0.0169725
o11484d20227t1	1.34977	0.177091	0.332881	0.739224	1.44125	0.149515	1.02352	0.30606
o1148t4	-0.0474906	0.962122	0.0717655	0.942788	0.421982	0.673038	0.0217346	0.98266
o114t3	1.8078	0.0706376	0.629631	0.528936	-1.00892	0.313012	0.860768	0.389366
o11501t2	0.0754676	0.939843	0.636019	0.524764	0.707232	0.479422	1.47162	0.141123
o11503d39441t1	-2.85283	0.00433313	1.2227	0.221444	-2.75898	0.00579824	-1.14053	0.254064
o11508d39442t1	-0.0474906	0.962122	NA	NA	-0.381751	0.702646	0.754734	0.450409
o1150t5	-2.88831	0.00387321	-2.83944	0.00451931	-2.71037	0.00672085	-2.65215	0.00799807
o11513d31339t1	-0.849715	0.395484	-3.8375	0.000124294	-3.60244	0.000315249	-2.8457	0.00443139
o11519t5	1.52266	0.127843	-0.928328	0.353237	0.44139	0.658931	-1.39838	0.162
o11520d20250t1	-2.83074	0.00464404	-2.24131	0.0250058	-2.68821	0.00718361	-2.67976	0.0073674
o11522d20251t1	-2.26666	0.0234112	-0.674733	0.499846	-1.92387	0.0543714	-2.06961	0.0384892
o11528d2807t1	-0.929991	0.352376	-2.76598	0.00567513	-2.76728	0.00565256	-1.73086	0.0834772
o1152d14157t1	-1.14359	0.252795	-2.24131	0.0250058	-1.20841	0.22689	-1.81422	0.0696439
o11535t2	-3.95988	7.49879e-05	-2.71429	0.00664175	-4.08973	4.31869e-05	-4.08973	4.31869e-05
o11540t1	-2.67358	0.00750474	-4.04079	5.32705e-05	-3.55675	0.000375468	-3.93486	8.32436e-05
o11560d20270t2	-0.716957	0.4734	-3.01055	0.00260774	0.460996	0.644802	1.36984	0.170736
o11563t1	1.65233	0.0984671	-0.792612	0.428004	-1.56484	0.117621	1.42024	0.155536
o11563t2	0.0568735	0.954646	0.424644	0.671097	0.037923	0.969749	-0.599203	0.549037
o11567d31350t1	-0.339768	0.734032	0.178564	0.85828	-0.483034	0.629072	-1.17389	0.240437
o11572t1	-0.711443	0.47681	-1.38479	0.166118	-2.37413	0.0175905	0.219917	0.825935
o11578t1	-0.849715	0.395484	-0.849715	0.395484	-0.194921	0.845455	0.540555	0.588815
o11579t4	1.48617	0.137235	-3.97016	7.18257e-05	-4.13716	3.51636e-05	-3.31522	0.000915694
o11581t1	-4.25543	2.08648e-05	-4.5784	4.68551e-06	-4.55384	5.26762e-06	-4.66648	3.06404e-06
o11583d44440t1	-1.38479	0.166118	-0.255445	0.79838	1.87393	0.0609394	-1.22373	0.221055
o1158d36197t1	-3.27865	0.00104306	-4.39251	1.12047e-05	-4.20091	2.65848e-05	0.540555	0.588815
o11593t7	-2.54956	0.010786	-2.58272	0.00980248	-1.38239	0.166852	-2.5286	0.0114518
o11597t2	NA	NA	1.06589	0.286471	NA	NA	NA	NA
o11606t1	2.00294	0.0451842	1.40751	0.159276	0.50609	0.612793	0.5979	0.549907
o11608t2	-1.51615	0.129482	1.48617	0.137235	-0.194921	0.845455	-1.17901	0.238395
o11611t2	-2.61288	0.00897831	-1.21505	0.224347	-1.40889	0.158868	-1.04884	0.29425
o11612t2	1.48559	0.137389	0.712445	0.476189	0.113542	0.909601	0.361984	0.717364
o11617t1	2.4703	0.0135002	1.18252	0.237001	1.94605	0.0516486	0.384917	0.700299
o11618d20295t1	1.0491	0.29413	-0.818921	0.412831	0.976155	0.328988	1.50953	0.131163
o1161d14165t1	-0.375829	0.707044	-0.0762861	0.939192	-0.3304	0.741098	-1.10898	0.267438
o11620d39461t2	-2.09167	0.036468	-2.44085	0.0146529	-3.57694	0.00034764	-3.28711	0.00101221
o11626t2	-2.04764	0.0405958	-0.320327	0.74872	-1.86753	0.0618279	-1.77775	0.0754451
o1162t10	0.120126	0.904384	-1.53238	0.12543	-2.82093	0.00478851	-2.84511	0.00443961
o11633t1	-1.1229	0.261478	-0.334271	0.738175	-1.91224	0.0558448	-0.724944	0.468486
o11634d44451t1	0.0036192	0.997112	-3.68646	0.000227394	0.752352	0.451839	-0.654097	0.513049
o11635d8876t1	-3.35055	0.000806512	-3.8519	0.000117207	-4.00432	6.21971e-05	-3.30461	0.000951078
o11636t5	-1.05914	0.289536	-1.3798	0.167648	1.00035	0.31714	-1.6129	0.106767
o11637d31369t2	-1.75592	0.0791017	0.892785	0.371972	-1.48606	0.137264	0.115039	0.908415
o1163t7	-1.75348	0.0795199	-3.50824	0.000451086	-2.65401	0.00795405	-1.25551	0.209294
o11640d31371t1	-2.69782	0.00697945	-2.4038	0.0162255	-3.27233	0.00106664	-3.79265	0.000149045
o11656t3	0.307145	0.758733	-1.85171	0.0640676	-1.17883	0.238467	-1.35536	0.175303
o1165d36205t3	-1.62929	0.103252	NA	NA	-1.14053	0.254064	NA	NA
o11675t4	-2.73976	0.00614843	-3.06623	0.00216779	-4.04232	5.29242e-05	-2.95493	0.00312739
o11677t1	-1.7288	0.0838446	1.49206	0.135684	-0.997315	0.318612	1.0491	0.29413
o1167t5	NA	NA	1.06589	0.286471	NA	NA	0.219917	0.825935
o11684d20327t2	-3.37485	0.000738548	NA	NA	NA	NA	-0.194921	0.845455
o11689t1	1.19128	0.233544	-0.270456	0.78681	0.150711	0.880204	-0.0767769	0.938801
o1168d26347t3	-0.853357	0.393461	-1.16336	0.244682	-0.871746	0.383347	-2.50563	0.0122234
o1168t1	0.358461	0.719999	0.672137	0.501497	1.79347	0.0728974	-0.72873	0.466167
o11695t1	-0.285426	0.775317	-1.11806	0.26354	-2.48797	0.0128475	-1.17668	0.239322
o11701d20335t1	-1.77127	0.0765153	-2.15129	0.0314535	-0.862967	0.388156	-0.884207	0.376584
o11709t1	-2.45446	0.0141096	-1.40748	0.159284	-0.142158	0.886955	-3.2693	0.00107814
o1171d36210t1	-1.09516	0.273448	-1.91361	0.0556698	-1.31404	0.188831	0.0868172	0.930817
o11726d39480t1	-2.95175	0.00315981	-0.537465	0.590946	0.914246	0.360587	-3.15187	0.00162228
o1172t2	-2.66548	0.00768783	-2.63029	0.00853115	-3.67155	0.000241084	-4.19597	2.71711e-05
o11734t2	0.941453	0.346473	0.0675201	0.946168	0.150538	0.88034	-0.834701	0.403886
o1173t5	-2.73012	0.00633106	2.43919	0.0147204	1.67768	0.0934088	1.62485	0.104194
o11740t1	-1.75691	0.0789335	-2.21386	0.0268382	-2.01372	0.0440386	-1.35875	0.174225
o11745t3	-0.248047	0.804098	-1.14053	0.254064	-1.62929	0.103252	NA	NA
o11746t5	-1.79798	0.0721807	1.20258	0.229139	-1.36024	0.173756	-0.0416602	0.96677
o11748d31392t1	-3.21562	0.00130161	0.432436	0.665425	-3.56286	0.000366836	0.102667	0.918227
o11750t1	-0.179235	0.857753	-1.22373	0.221055	0.26469	0.791248	NA	NA
o11757d20359t1	-1.52497	0.127267	1.35293	0.176078	-1.78968	0.0735058	1.8699	0.0614978
o11758d31395t1	-3.30721	0.00094231	-4.36814	1.25307e-05	-4.2059	2.60049e-05	-4.32189	1.54699e-05
o1175d14177t1	-0.194921	0.845455	-0.381751	0.702646	0.153065	0.878347	NA	NA
o11762d20361t1	-3.13329	0.0017286	-0.428544	0.668255	-3.58628	0.000335431	-3.96552	7.32353e-05
o11762d44472t1	1.63743	0.101541	-0.0877392	0.930084	-0.0252301	0.979871	1.22816	0.219387
o11771t3	1.3811	0.167249	NA	NA	0.540555	0.588815	-0.194921	0.845455
o11775d20372t1	0.707232	0.479422	-0.828791	0.407222	0.287019	0.774098	-1.38479	0.166118
o11778d20374t1	-2.4457	0.0144573	-0.781319	0.434615	1.79347	0.0728974	0.184228	0.853835
o11786t2	-2.98767	0.00281108	-3.96292	7.40387e-05	-3.00885	0.00262237	-3.04903	0.00229582
o11793t5	-2.33506	0.0195402	-2.29384	0.0217999	-2.19504	0.0281605	-3.37708	0.000732606
o1179d42471t2	-2.96035	0.0030729	0.50609	0.612793	-0.379008	0.704682	-3.0531	0.00226493
o1179t4	-0.0530032	0.957729	1.56069	0.118596	1.56556	0.117452	1.72143	0.0851727
o1180t2	-1.02061	0.307442	-1.7565	0.0790035	-2.33536	0.0195248	-2.41643	0.0156735
o1181t8	-1.09788	0.272257	1.9544	0.0506543	0.0244246	0.980514	1.39683	0.162463
o1181t9	-3.12137	0.00180014	-3.74981	0.000176965	0.540555	0.588815	-4.08973	4.31869e-05
o11825d31421t1	0.976155	0.328988	0.540555	0.588815	-1.57231	0.115878	1.3564	0.174971
o11825d6646t1	0.875616	0.381239	1.39476	0.163088	-0.115617	0.907956	0.490234	0.623969
o1182d36217t3	-1.84066	0.0656718	-3.4887	0.000485381	-3.2165	0.00129767	-2.50328	0.0123049
o11832t8	0.184228	0.853835	0.403352	0.686689	-0.447849	0.654262	-1.84627	0.0648535
o11839t2	-0.27918	0.780107	-0.767032	0.443062	-0.312914	0.754346	-0.281024	0.778692
o1183t9	-0.248047	0.804098	0.540555	0.588815	-1.14053	0.254064	NA	NA
o11847t6	-4.02748	5.63783e-05	-4.11283	3.90835e-05	-4.19153	2.77078e-05	-0.72873	0.466167
o11849t1	-1.48598	0.137285	-2.75592	0.00585269	-2.67895	0.00738536	-2.89911	0.00374223
o1184d26358t3	-1.41114	0.158205	-2.21071	0.0270556	-1.27226	0.203281	-3.01148	0.00259982
o1184t10	-0.695369	0.486824	-2.98774	0.00281045	-1.01826	0.308555	-1.04417	0.296405
o11852t3	-0.180656	0.856638	NA	NA	-0.741088	0.45864	-0.194921	0.845455
o11853d20417t2	-1.65271	0.0983904	-2.4494	0.0143093	-0.94615	0.344072	-1.74884	0.0803193
o11854t2	-3.25107	0.0011497	-3.40529	0.000660943	-3.68881	0.000225304	-3.20638	0.00134418
o11856d20419t1	NA	NA	NA	NA	NA	NA	-1.14053	0.254064
o11856t1	2.11927	0.0340678	1.7121	0.0868778	1.68859	0.0912983	-0.101968	0.918782
o11858d4669t1	-0.0474906	0.962122	NA	NA	-3.83417	0.00012599	-0.381751	0.702646
o1185d46351t1	0.586539	0.557513	-1.45138	0.146673	-0.643648	0.519804	-4.70388	2.55264e-06
o1185t3	-0.234029	0.814962	-0.278451	0.780666	0.472013	0.636917	0.827926	0.407713
o1186t4	-1.71091	0.0870969	-0.217455	0.827854	-1.19879	0.230611	-4.65978	3.16542e-06
o1186t7	-2.40143	0.0163312	-3.22364	0.00126571	-2.8372	0.00455108	-2.56475	0.0103252
o11870d39506t1	-2.48069	0.0131128	-1.02805	0.303927	-1.13272	0.257332	1.42981	0.152772
o11877d1055t1	0.554178	0.579457	0.540555	0.588815	0.754734	0.450409	1.06589	0.286471
o11881d20433t1	-2.08563	0.0370118	-1.36492	0.172279	-1.85148	0.0641006	-2.32712	0.0199587
o11883d20435t1	-1.15733	0.24714	-0.792612	0.428004	-2.57047	0.010156	-0.144245	0.885307
o11893d20442t2	1.26674	0.205247	-0.891909	0.372442	-0.665393	0.505799	1.59759	0.110133
o11895d20443t1	-2.4556	0.0140651	-2.91235	0.00358718	-3.36509	0.000765196	-3.25834	0.00112066
o1189t1	NA	NA	NA	NA	NA	NA	0.540555	0.588815
[truncated: 11,008 more rows]

## Sheet: Table S4
Locus	Transcript	SNP_position	Het	Fst	P(Simul Fst<sample Fst)	FDR
SNP_1	a22_f_5797	149	0.333333	0.284091	0.487964	--	no_outlier
SNP_2	a22_f_8457	711	0.506944	0.447073	0.912082	--	no_outlier
SNP_3	a22_f_58183	276	0.266204	0.188933	0.75738	--	no_outlier
SNP_4	a22_f_58183	429	0.384259	0.260679	0.656694	--	no_outlier
SNP_5	a22_f_58183	480	0.208333	0.363636	0.983772	--	no_outlier
SNP_6	a22_f_58183	564	0.381944	0.236364	0.6568	--	no_outlier
SNP_7	a22_f_58183	675	0.208333	0.363636	0.983772	--	no_outlier
SNP_8	a22_f_58183	682	0.462963	-0.039091	0.017653	--	no_outlier
SNP_9	a22_f_58183	752	0.502315	-0.040637	0.04764	--	no_outlier
SNP_10	a22_f_58183	813	0.462963	-0.039091	0.017653	--	no_outlier
SNP_11	a22_f_58183	831	0.516204	0.163473	0.517242	--	no_outlier
SNP_12	a22_f_58183	923	0.511574	0.037433	0.167407	--	no_outlier
SNP_13	a22_f_58183	1035	0.511574	0.037433	0.167407	--	no_outlier
SNP_14	a22_f_58183	1039	0.502315	0.049853	0.272256	--	no_outlier
SNP_15	a22_f_58183	1091	0.363426	0.312102	0.782957	--	no_outlier
SNP_16	a22_f_58183	1102	0.511574	0.037433	0.167407	--	no_outlier
SNP_17	a22_f_58183	1231	0.506944	0.155666	0.488833	--	no_outlier
SNP_18	a22_f_58183	1248	0.509259	0.107438	0.393183	--	no_outlier
SNP_19	a22_f_58183	1311	0.502315	-0.002933	0.124854	--	no_outlier
SNP_20	a22_f_58183	1328	0.502315	-0.002933	0.124854	--	no_outlier
SNP_21	a22_f_58183	1408	0.451389	0.118881	0.372725	--	no_outlier
SNP_22	a22_f_58183	1501	0.189815	-0.017738	0.162192	--	no_outlier
SNP_23	a22_f_58183	1524	0.405093	0.233247	0.710575	--	no_outlier
SNP_24	a22_f_58183	1575	0.266204	0.188933	0.75738	--	no_outlier
SNP_25	a22_f_58183	1662	0.321759	0.140615	0.533022	--	no_outlier
SNP_26	a22_f_58183	1946	0.321759	0.140615	0.533022	--	no_outlier
SNP_27	a22_f_58183	1949	0.321759	0.140615	0.533022	--	no_outlier
SNP_28	a22_f_69433	620	0.287037	0.049853	0.518908	--	no_outlier
SNP_29	a22_f_73812	1436	0.386574	0.039739	0.188381	--	no_outlier
SNP_30	a22_f_82207	136	0.224537	0.021556	0.39365	--	no_outlier
SNP_31	a22_f_82207	339	0.199074	0.181818	0.561113	--	no_outlier
SNP_32	a22_f_82207	550	0.199074	0.181818	0.561113	--	no_outlier
SNP_33	a22_f_82207	565	0.19213	0.033954	0.599992	--	no_outlier
SNP_34	a22_f_82207	754	0.400463	0.186548	0.599083	--	no_outlier
SNP_35	a22_f_82207	1042	0.527778	0.145933	0.38143	--	no_outlier
SNP_36	a22_f_82207	1275	0.199074	0.181818	0.561113	--	no_outlier
SNP_37	a22_f_82207	1507	0.479167	0.106719	0.326332	--	no_outlier
SNP_38	a22_f_82207	1616	0.199074	0.181818	0.561113	--	no_outlier
SNP_39	a22_f_82207	1883	0.351852	0.181818	0.460216	--	no_outlier
SNP_40	a22_f_94342	587	0.3125	0.018182	0.137883	--	no_outlier
SNP_41	a22_f_94342	616	0.446759	0.075836	0.283384	--	no_outlier
SNP_42	a22_f_105470	322	0.460648	0.062586	0.276869	--	no_outlier
SNP_43	a22_f_105470	526	0.224537	0.021556	0.39365	--	no_outlier
SNP_44	a22_f_105470	564	0.231481	0.149091	0.398981	--	no_outlier
SNP_45	a22_f_112697	44	0.351852	0.181818	0.460216	--	no_outlier
SNP_46	a22_f_112697	74	0.546296	0.452234	0.885634	--	no_outlier
SNP_47	a22_f_112697	82	0.319444	0.110672	0.458445	--	no_outlier
SNP_48	a22_f_112697	119	0.231481	0.149091	0.398981	--	no_outlier
SNP_49	a22_f_112697	293	0.303241	0.275503	0.764384	--	no_outlier
SNP_50	a22_f_112697	317	0.493056	0.1242	0.447682	--	no_outlier
SNP_51	a22_f_112697	368	0.456019	0.318874	0.770031	--	no_outlier
SNP_52	a22_f_127557	153	0.333333	0.284091	0.487964	--	no_outlier
SNP_53	a22_f_140489	481	0.543981	0.289749	0.630571	--	no_outlier
SNP_54	a22_f_144981	118	0.541667	0.251748	0.615918	--	no_outlier
SNP_55	a22_f_144981	847	0.439815	0.009569	0.126774	--	no_outlier
SNP_56	a22_f_144981	867	0.326389	0.199226	0.554211	--	no_outlier
SNP_57	a22_f_218539	177	0.37963	0.211752	0.507444	--	no_outlier
SNP_58	a22_f_218539	243	0.546296	0.341294	0.729537	--	no_outlier
SNP_59	a22_f_218539	246	0.256944	0.041769	0.257613	--	no_outlier
SNP_60	a22_f_218539	681	0.189815	-0.017738	0.162192	--	no_outlier
SNP_61	a22_f_218539	777	0.539352	0.234491	0.574429	--	no_outlier
SNP_62	a22_f_218539	801	0.402778	0.445141	0.989694	--	no_outlier
SNP_63	a22_f_218539	882	0.342593	0.391892	0.981348	--	no_outlier
SNP_64	a22_f_218539	1587	0.416667	0.136364	0.367995	--	no_outlier
SNP_65	a22_f_218539	1868	0.266204	0.188933	0.75738	--	no_outlier
SNP_66	a22_f_219397	625	0.386574	0.039739	0.188381	--	no_outlier
SNP_67	a22_f_219397	744	0.541667	0.244755	0.599811	--	no_outlier
SNP_68	a22_f_228365	132	0.189815	-0.017738	0.162192	--	no_outlier
SNP_69	a22_f_228365	147	0.516204	0.075418	0.257734	--	no_outlier
SNP_70	a22_f_228365	243	0.277778	0.359091	1	Outlier	divergent
SNP_71	a22_f_228365	291	0.37037	0.110227	0.485755	--	no_outlier
SNP_72	a22_f_228365	292	0.37037	0.110227	0.485755	--	no_outlier
SNP_73	a22_f_228365	471	0.231481	0.149091	0.398981	--	no_outlier
SNP_74	a22_f_228365	474	0.319444	0.110672	0.458445	--	no_outlier
SNP_75	a22_f_228365	606	0.502315	0.20067	0.636476	--	no_outlier
SNP_76	a22_f_228365	768	0.460648	0.358611	0.883955	--	no_outlier
SNP_77	a22_f_228365	1157	0.189815	-0.017738	0.162192	--	no_outlier
SNP_78	a22_f_228365	1359	0.321759	0.140615	0.533022	--	no_outlier
SNP_79	a22_f_251391	268	0.509259	-0.004132	0.085902	--	no_outlier
SNP_80	a22_f_251391	425	0.509259	-0.004132	0.085902	--	no_outlier
SNP_81	a22_f_251391	487	0.460648	0.062586	0.276869	--	no_outlier
SNP_82	a22_f_251391	565	0.446759	0.075836	0.283384	--	no_outlier
SNP_83	a22_f_251391	1741	0.342593	0.071253	0.247582	--	no_outlier
SNP_84	a22_f_251391	1877	0.289352	0.083636	0.598404	--	no_outlier
SNP_85	a22_f_289024	836	0.421296	0.181818	0.557994	--	no_outlier
SNP_86	a22_f_289501	30	0.506944	0.036115	0.186193	--	no_outlier
SNP_87	a22_f_289501	64	0.256944	0.041769	0.257613	--	no_outlier
SNP_88	a22_f_289501	185	0.19213	0.033954	0.599992	--	no_outlier
SNP_89	a22_f_289501	787	0.31713	0.080292	0.253799	--	no_outlier
SNP_90	a22_f_289501	897	0.224537	0.021556	0.39365	--	no_outlier
SNP_91	a22_f_289501	919	0.259259	0.079545	0.409104	--	no_outlier
SNP_92	a22_f_289501	1063	0.340278	0.042672	0.223649	--	no_outlier
SNP_93	a22_f_289501	1066	0.340278	0.042672	0.223649	--	no_outlier
SNP_94	a22_f_289501	1298	0.409722	0.066256	0.237394	--	no_outlier
SNP_95	a22_f_289501	1338	0.49537	-0.009346	0.110809	--	no_outlier
SNP_96	a22_f_289501	1377	0.259259	0.079545	0.409104	--	no_outlier
SNP_97	a22_f_289501	1530	0.342593	0.071253	0.247582	--	no_outlier
SNP_98	a22_f_289501	1620	0.31713	0.080292	0.253799	--	no_outlier
SNP_99	a22_f_289501	1671	0.425926	0.226285	0.635777	--	no_outlier
SNP_100	a22_f_289501	1814	0.358796	0.260997	0.606907	--	no_outlier
SNP_101	a22_f_289501	1876	0.349537	0.154726	0.369708	--	no_outlier
SNP_102	a22_f_289501	2146	0.444444	0.215909	0.601717	--	no_outlier
SNP_103	a22_f_289501	2443	0.405093	0.233247	0.710575	--	no_outlier
SNP_104	a22_f_289501	2585	0.49537	-0.009346	0.110809	--	no_outlier
SNP_105	a22_f_289501	2760	0.418981	0.159217	0.508595	--	no_outlier
SNP_106	a22_f_289501	2815	0.229167	0.107438	0.567925	--	no_outlier
SNP_107	a22_f_289501	2869	0.474537	-0.037694	0	Outlier	balancing
SNP_108	a22_f_289501	3154	0.398148	-0.056025	0.004985	--	no_outlier
SNP_109	a22_f_307817	218	0.349537	0.154726	0.369708	--	no_outlier
SNP_110	a22_f_307817	229	0.509259	0.256198	0.715898	--	no_outlier
SNP_111	a22_f_307817	328	0.509259	0.256198	0.715898	--	no_outlier
SNP_112	a22_f_307817	409	0.511574	0.192925	0.569786	--	no_outlier
SNP_113	a22_f_307817	433	0.277778	0.359091	1	Outlier	divergent
SNP_114	a22_f_307817	541	0.509259	0.256198	0.715898	--	no_outlier
SNP_115	a22_f_307817	616	0.555556	0.679546	0.9835	--	no_outlier
SNP_116	a22_f_307817	641	0.509259	0.256198	0.715898	--	no_outlier
SNP_117	a22_f_307817	748	0.423611	0.204173	0.623141	--	no_outlier
SNP_118	a22_f_307817	778	0.509259	0.256198	0.715898	--	no_outlier
SNP_119	a22_f_307817	865	0.509259	0.256198	0.715898	--	no_outlier
SNP_120	a22_f_307817	874	0.451389	0.278322	0.628483	--	no_outlier
SNP_121	a22_f_307817	913	0.511574	0.192925	0.569786	--	no_outlier
SNP_122	a22_f_307817	940	0.511574	0.192925	0.569786	--	no_outlier
SNP_123	a22_f_307817	979	0.310185	-0.013569	0.157631	--	no_outlier
SNP_124	a22_f_307817	1042	0.462963	0.222727	0.614545	--	no_outlier
SNP_125	a22_f_307817	1537	0.238426	0.269197	0.892822	--	no_outlier
SNP_126	a22_f_319639	79	0.611458	0.459074	0.922855	--	no_outlier
SNP_127	a22_f_327935	267	0.277778	0.359091	1	Outlier	divergent
SNP_128	a22_f_327935	669	0.553241	0.356409	0.802743	--	no_outlier
SNP_129	a22_f_327935	1248	0.439815	0.009569	0.126774	--	no_outlier
SNP_130	a22_f_341835	1014	0.199074	0.181818	0.561113	--	no_outlier
SNP_131	a22_f_351046	2049	0.37037	0.110227	0.485755	--	no_outlier
SNP_132	a22_f_356351	333	0.31713	0.450564	0.839546	--	no_outlier
SNP_133	a22_f_356351	729	0.550926	0.484339	0.925582	--	no_outlier
SNP_134	a22_f_368385	244	0.502315	0.049853	0.272256	--	no_outlier
SNP_135	a22_f_368385	358	0.222222	-0.022727	0.441252	--	no_outlier
SNP_136	a22_f_368385	520	0.460648	0.202375	0.590649	--	no_outlier
SNP_137	a22_f_368385	1153	0.284722	0.015521	0.442977	--	no_outlier
SNP_138	a22_f_368385	1198	0.509259	0.256198	0.715898	--	no_outlier
SNP_139	a22_f_374466	71	0.293981	0.149606	0.570017	--	no_outlier
SNP_140	a22_f_374466	292	0.483796	0.044802	0.20582	--	no_outlier
SNP_141	a22_f_391087	125	0.462963	-0.039091	0.017653	--	no_outlier
SNP_142	a22_f_391087	137	0.462963	-0.039091	0.017653	--	no_outlier
SNP_143	a22_f_391087	188	0.462963	-0.039091	0.017653	--	no_outlier
SNP_144	a22_f_391087	270	0.462963	-0.039091	0.017653	--	no_outlier
SNP_145	a22_f_391087	584	0.462963	-0.039091	0.017653	--	no_outlier
SNP_146	a22_f_391087	590	0.462963	-0.039091	0.017653	--	no_outlier
SNP_147	a22_f_391087	911	0.530093	0.271139	0.668228	--	no_outlier
SNP_148	a22_f_391087	929	0.530093	0.271139	0.668228	--	no_outlier
SNP_149	a22_f_399815	196	0.506944	0.447073	0.912082	--	no_outlier
SNP_150	a22_f_399815	217	0.384259	0.260679	0.656694	--	no_outlier
SNP_151	a22_f_399815	679	0.319444	0.110672	0.458445	--	no_outlier
SNP_152	a22_f_399815	762	0.194444	0.084416	0.815891	--	no_outlier
SNP_153	a22_f_399815	1054	0.363426	0.312102	0.782957	--	no_outlier
SNP_154	a22_f_410814	103	0.446759	0.414979	0.883298	--	no_outlier
SNP_155	a22_f_410814	145	0.462963	0.222727	0.614545	--	no_outlier
SNP_156	a22_f_410814	160	0.462963	0.378182	0.829969	--	no_outlier
SNP_157	a22_f_411135	227	0.231481	0.149091	0.398981	--	no_outlier
SNP_158	a22_f_411135	290	0.537037	0.273511	0.651258	--	no_outlier
SNP_159	a22_f_449350	291	0.391204	0.089833	0.328646	--	no_outlier
SNP_160	a22_f_449350	348	0.238426	0.269197	0.892822	--	no_outlier
SNP_161	a22_f_449350	384	0.289352	0.083636	0.598404	--	no_outlier
SNP_162	a22_f_451795	301	0.365741	0.057537	0.37503	--	no_outlier
SNP_163	a22_f_474245	297	0.208333	0.363636	0.983772	--	no_outlier
SNP_164	a22_f_474245	1150	0.208333	0.363636	0.983772	--	no_outlier
SNP_165	a22_f_483550	279	0.231481	0.149091	0.398981	--	no_outlier
SNP_166	a22_f_483550	320	0.506944	-0.001245	0.096069	--	no_outlier
SNP_167	a22_f_483550	338	0.231481	0.149091	0.398981	--	no_outlier
SNP_168	a22_f_483550	431	0.416667	0.136364	0.367995	--	no_outlier
SNP_169	a22_f_483550	508	0.189815	-0.017738	0.162192	--	no_outlier
SNP_170	a22_f_483550	659	0.208333	0.363636	0.983772	--	no_outlier
SNP_171	a22_f_483550	893	0.395833	0.37799	0.66327	--	no_outlier
SNP_172	a22_f_505115	121	0.412037	0.089888	0.311638	--	no_outlier
SNP_173	a22_f_505115	262	0.446759	0.075836	0.283384	--	no_outlier
SNP_174	a22_f_505115	1700	0.446759	0.075836	0.283384	--	no_outlier
SNP_175	a22_f_505115	1826	0.194444	0.084416	0.815891	--	no_outlier
SNP_176	a22_f_505115	1866	0.229167	0.107438	0.567925	--	no_outlier
SNP_177	a22_f_544330	640	0.386574	0.039739	0.188381	--	no_outlier
SNP_178	a22_f_544330	1365	0.451389	-0.023776	0.057984	--	no_outlier
SNP_179	a22_f_544670	349	0.291667	0.116883	0.33079	--	no_outlier
SNP_180	a22_f_544670	533	0.208333	0.363636	0.983772	--	no_outlier
SNP_181	a22_f_544670	536	0.486111	0.283117	0.751347	--	no_outlier
SNP_182	a22_f_544670	767	0.280093	-0.054846	0.095971	--	no_outlier
SNP_183	a22_f_555850	268	0.37963	0.481153	0.919286	--	no_outlier
SNP_184	a22_f_555850	727	0.520833	0.083636	0.284747	--	no_outlier
SNP_185	a22_f_555850	1027	0.530093	0.163954	0.432618	--	no_outlier
SNP_186	a22_f_555850	2407	0.530093	0.163954	0.432618	--	no_outlier
SNP_187	a22_f_555850	2590	0.483796	0.044802	0.20582	--	no_outlier
SNP_188	a22_f_555850	2638	0.5	0.098485	0.360513	--	no_outlier
SNP_189	a22_f_555850	2974	0.363426	0.312102	0.782957	--	no_outlier
SNP_190	a22_f_556194	705	0.268519	0.224138	0.984519	--	no_outlier
SNP_191	a22_f_556194	794	0.208333	0.363636	0.983772	--	no_outlier
SNP_192	a22_f_556194	1088	0.523148	0.283186	0.722028	--	no_outlier
SNP_193	a22_f_558439	563	0.310185	-0.013569	0.157631	--	no_outlier
SNP_194	a22_f_558439	1478	0.289352	0.083636	0.598404	--	no_outlier
SNP_195	a22_f_558439	1532	0.395833	0.138756	0.429958	--	no_outlier
SNP_196	a22_f_597195	543	0.259259	0.079545	0.409104	--	no_outlier
SNP_197	a22_f_597195	640	0.199074	0.181818	0.561113	--	no_outlier
SNP_198	a22_f_597195	1088	0.506944	0.036115	0.186193	--	no_outlier
SNP_199	a22_f_597195	1375	0.194444	0.084416	0.815891	--	no_outlier
SNP_200	a22_f_597195	1402	0.479167	0.003953	0.097548	--	no_outlier
SNP_201	a22_f_603414	213	0.381944	-0.01157	0.110505	--	no_outlier
SNP_202	a22_f_603414	474	0.194444	0.084416	0.815891	--	no_outlier
SNP_203	a22_f_604186	175	0.541667	-0.153846	0.000327	Outlier	balancing
SNP_204	a22_f_611822	211	0.328704	0.227913	0.696626	--	no_outlier
SNP_205	a22_f_611822	332	0.277778	0.359091	1	Outlier	divergent
SNP_206	a22_f_611822	462	0.502315	0.049853	0.272256	--	no_outlier
SNP_207	a22_f_611822	487	0.486111	0.166234	0.520397	--	no_outlier
SNP_208	a22_f_611822	777	0.189815	-0.017738	0.162192	--	no_outlier
SNP_209	a22_f_611822	843	0.368056	0.084048	0.445999	--	no_outlier
SNP_210	a22_f_639227	375	0.199074	0.181818	0.561113	--	no_outlier
SNP_211	a22_f_639227	759	0.456019	0.318874	0.770031	--	no_outlier
SNP_212	a22_f_644472	330	0.256944	0.041769	0.257613	--	no_outlier
SNP_213	a22_f_644472	557	0.25463	0.003306	0.616194	--	no_outlier
SNP_214	a22_f_648782	28	0.460648	-0.060758	0.004421	--	no_outlier
SNP_215	a22_f_648782	298	0.25463	0.003306	0.616194	--	no_outlier
SNP_216	a22_f_664321	170	0.43287	-0.058824	0	Outlier	balancing
SNP_217	a22_f_677975	35	0.388889	0.308442	0.822394	--	no_outlier
SNP_218	a22_f_677975	893	0.277778	0.359091	1	Outlier	divergent
SNP_219	a22_f_677975	1241	0.388889	0.308442	0.822394	--	no_outlier
SNP_220	a22_f_677975	1330	0.405093	0.233247	0.710575	--	no_outlier
SNP_221	a22_f_677975	1535	0.333333	0.284091	0.487964	--	no_outlier
SNP_222	a22_f_677975	2055	0.277778	0.359091	1	Outlier	divergent
SNP_223	a22_f_707791	101	0.238426	0.269197	0.892822	--	no_outlier
SNP_224	a22_f_707791	170	0.238426	0.269197	0.892822	--	no_outlier
SNP_225	a22_f_707791	176	0.238426	0.269197	0.892822	--	no_outlier
SNP_226	a22_f_707791	236	0.238426	0.269197	0.892822	--	no_outlier
SNP_227	a22_f_707791	285	0.238426	0.269197	0.892822	--	no_outlier
SNP_228	a22_f_707791	651	0.238426	0.269197	0.892822	--	no_outlier
SNP_229	a22_f_707791	678	0.335648	-0.015674	0.132272	--	no_outlier
SNP_230	a22_f_727036	289	0.222222	-0.022727	0.441252	--	no_outlier
SNP_231	a22_f_732936	227	0.43287	-0.058824	0	Outlier	balancing
SNP_232	a22_f_740751	459	0.356481	-0.051948	0.026941	--	no_outlier
SNP_233	a22_f_740751	732	0.314815	0.049465	0.249917	--	no_outlier
SNP_234	a22_f_740751	1387	0.231481	0.149091	0.398981	--	no_outlier
SNP_235	a22_f_742239	257	0.49537	0.487681	0.975178	--	no_outlier
SNP_236	a22_f_742239	347	0.490741	0.598628	0.944818	--	no_outlier
SNP_237	a22_f_784887	62	0.541667	0.251748	0.615918	--	no_outlier
SNP_238	a22_f_784887	68	0.534722	0.192444	0.492058	--	no_outlier
SNP_239	a22_f_784887	213	0.446759	0.414979	0.883298	--	no_outlier
SNP_240	a22_f_784887	478	0.354167	0.208556	0.449351	--	no_outlier
SNP_241	a22_f_784887	545	0.349537	0.154726	0.369708	--	no_outlier
SNP_242	a22_f_785730	103	0.263889	0.15311	0.58232	--	no_outlier
SNP_243	a22_f_785730	238	0.263889	0.15311	0.58232	--	no_outlier
SNP_244	a22_f_785730	838	0.208333	0.363636	0.983772	--	no_outlier
SNP_245	a22_f_814211	47	0.666667	0.822222	0.999694	Outlier	divergent
SNP_246	a22_f_814211	191	0.709954	0.426243	0.939107	--	no_outlier
SNP_247	a22_f_817010	136	0.472222	0.045455	0.204687	--	no_outlier
SNP_248	a22_f_820280	290	0.314815	0.049465	0.249917	--	no_outlier
SNP_249	a22_f_820280	347	0.268519	0.224138	0.984519	--	no_outlier
SNP_250	a22_f_820280	536	0.208333	0.363636	0.983772	--	no_outlier
SNP_251	a22_f_820280	668	0.194444	0.084416	0.815891	--	no_outlier
SNP_252	a22_f_820280	698	0.550926	0.374332	0.798292	--	no_outlier
SNP_253	a22_f_820280	912	0.43287	0.107438	0.386001	--	no_outlier
SNP_254	a22_f_820280	935	0.571759	0.562753	0.895326	--	no_outlier
SNP_255	a22_f_820280	977	0.194444	0.084416	0.815891	--	no_outlier
SNP_256	a22_f_820280	1013	0.25	0.454545	0.790071	--	no_outlier
SNP_257	a22_f_820280	1046	0.525463	0.185423	0.498695	--	no_outlier
SNP_258	a22_f_820280	1082	0.194444	0.084416	0.815891	--	no_outlier
SNP_259	a22_f_820280	1139	0.199074	0.181818	0.561113	--	no_outlier
SNP_260	a22_f_820280	1145	0.194444	0.084416	0.815891	--	no_outlier
SNP_261	a22_f_820280	1268	0.391204	0.089833	0.328646	--	no_outlier
SNP_262	a22_f_820280	1277	0.460648	-0.060758	0.004421	--	no_outlier
SNP_263	a22_f_820280	1328	0.231481	0.149091	0.398981	--	no_outlier
SNP_264	a22_f_820280	1376	0.25	0.454545	0.790071	--	no_outlier
SNP_265	a22_f_820280	1637	0.194444	0.084416	0.815891	--	no_outlier
SNP_266	a22_f_820280	1831	0.208333	0.363636	0.983772	--	no_outlier
SNP_267	a22_f_820280	1843	0.25	0.454545	0.790071	--	no_outlier
SNP_268	a22_f_820280	1885	0.388889	0.308442	0.822394	--	no_outlier
SNP_269	a22_f_820280	1915	0.25	0.454545	0.790071	--	no_outlier
SNP_270	a22_f_820280	1924	0.25	0.454545	0.790071	--	no_outlier
SNP_271	a22_f_820280	2037	0.344907	0.099451	0.388175	--	no_outlier
SNP_272	a22_f_820280	2039	0.344907	0.099451	0.388175	--	no_outlier
SNP_273	a22_f_843774	156	0.208333	0.363636	0.983772	--	no_outlier
SNP_274	a22_f_843774	867	0.259259	0.079545	0.409104	--	no_outlier
SNP_275	a22_f_843774	1236	0.344907	0.099451	0.388175	--	no_outlier
SNP_276	a22_f_844249	117	0.194444	0.084416	0.815891	--	no_outlier
SNP_277	a22_f_844249	162	0.194444	0.084416	0.815891	--	no_outlier
SNP_278	a22_f_844249	231	0.358796	0.260997	0.606907	--	no_outlier
SNP_279	a22_f_844249	378	0.384259	0.260679	0.656694	--	no_outlier
SNP_280	a22_f_844249	546	0.537037	0.386364	0.860569	--	no_outlier
SNP_281	a22_f_844249	645	0.416667	0.345455	0.79098	--	no_outlier
SNP_282	a22_f_844249	1011	0.37963	0.481153	0.919286	--	no_outlier
SNP_283	a22_f_844249	1099	0.293981	0.149606	0.570017	--	no_outlier
SNP_284	a22_f_844483	339	0.421296	0.181818	0.557994	--	no_outlier
SNP_285	a22_f_844535	30	0.259259	0.079545	0.409104	--	no_outlier
SNP_286	a22_f_844535	63	0.398148	0.162791	0.51764	--	no_outlier
SNP_287	a22_f_844535	390	0.511574	0.007816	0.100332	--	no_outlier
SNP_288	a22_f_844535	450	0.199074	0.181818	0.561113	--	no_outlier
SNP_289	a22_f_844535	1051	0.513889	0.034398	0.112261	--	no_outlier
SNP_290	a22_f_844535	1146	0.328704	0.227913	0.696626	--	no_outlier
SNP_291	a22_f_844535	1158	0.231481	0.149091	0.398981	--	no_outlier
SNP_292	a22_f_844982	255	0.298611	0.213531	0.821054	--	no_outlier
SNP_293	a22_f_844982	851	0.391204	0.089833	0.328646	--	no_outlier
SNP_294	a22_f_845128	183	0.194444	0.084416	0.815891	--	no_outlier
SNP_295	a22_f_845128	432	0.358796	0.260997	0.606907	--	no_outlier
SNP_296	a22_f_845128	468	0.194444	0.084416	0.815891	--	no_outlier
SNP_297	a22_f_845128	654	0.229167	0.107438	0.567925	--	no_outlier
SNP_298	a22_f_845128	774	0.314815	0.049465	0.249917	--	no_outlier
SNP_299	a22_f_845128	1327	0.25463	0.003306	0.616194	--	no_outlier
SNP_300	a22_f_845128	1479	0.25463	0.003306	0.616194	--	no_outlier
SNP_301	a22_f_845128	1953	0.25	-0.075758	0	Outlier	balancing
SNP_302	a22_f_845195	520	0.289352	0.083636	0.598404	--	no_outlier
SNP_303	a22_f_845195	613	0.238426	0.269197	0.892822	--	no_outlier
SNP_304	a22_f_845195	637	0.550926	0.374332	0.798292	--	no_outlier
SNP_305	a22_f_845195	1238	0.321759	0.140615	0.533022	--	no_outlier
SNP_306	a22_f_845232	355	0.277778	0.359091	1	Outlier	divergent
SNP_307	a22_f_845232	495	0.231481	0.149091	0.398981	--	no_outlier
SNP_308	a22_f_845232	1125	0.502315	0.117721	0.458519	--	no_outlier
SNP_309	a22_f_845232	1141	0.511574	0.126286	0.413856	--	no_outlier
SNP_310	a22_f_845232	1164	0.511574	0.126286	0.413856	--	no_outlier
SNP_311	a22_f_845232	1372	0.31713	0.450564	0.839546	--	no_outlier
SNP_312	a22_f_845232	1437	0.502315	0.117721	0.458519	--	no_outlier
SNP_313	a22_f_845232	1557	0.4375	0.151515	0.526209	--	no_outlier
SNP_314	a22_f_845232	1648	0.4375	0.151515	0.526209	--	no_outlier
SNP_315	a22_f_845232	1779	0.375	0.161616	0.541072	--	no_outlier
SNP_316	a22_f_845232	1955	0.208333	0.363636	0.983772	--	no_outlier
SNP_317	a22_f_845232	2333	0.502315	0.117721	0.458519	--	no_outlier
SNP_318	a22_f_845232	2420	0.502315	0.117721	0.458519	--	no_outlier
SNP_319	a22_f_845232	2502	0.194444	0.084416	0.815891	--	no_outlier
SNP_320	a22_f_845232	2608	0.502315	0.117721	0.458519	--	no_outlier
SNP_321	a22_f_845270	206	0.516204	0.112108	0.381152	--	no_outlier
SNP_322	a22_f_845270	505	0.543981	0.268859	0.59005	--	no_outlier
SNP_323	a22_f_845270	553	0.543981	0.268859	0.59005	--	no_outlier
SNP_324	a22_f_845270	667	0.537037	0.238244	0.567447	--	no_outlier
SNP_325	a22_f_845659	121	0.189815	-0.017738	0.162192	--	no_outlier
SNP_326	a22_f_845659	368	0.516204	0.163473	0.517242	--	no_outlier
SNP_327	a22_f_845659	1014	0.446759	0.236929	0.614979	--	no_outlier
SNP_328	a22_f_845659	2005	0.284722	0.015521	0.442977	--	no_outlier
SNP_329	a22_f_845659	2272	0.256944	0.041769	0.257613	--	no_outlier
SNP_330	a22_f_845824	59	0.284722	0.015521	0.442977	--	no_outlier
SNP_331	a22_f_845824	100	0.284722	0.015521	0.442977	--	no_outlier
SNP_332	a22_f_845824	285	0.5	-0.083333	0.020888	--	no_outlier
SNP_333	a22_f_845824	918	0.298611	0.213531	0.821054	--	no_outlier
SNP_334	a22_f_845824	1098	0.425926	0.226285	0.635777	--	no_outlier
SNP_335	a22_f_845824	1110	0.497685	-0.042706	0.042645	--	no_outlier
SNP_336	a22_f_845824	1221	0.342593	0.071253	0.247582	--	no_outlier
SNP_337	a22_f_845824	1236	0.472222	0.045455	0.204687	--	no_outlier
SNP_338	a22_f_845824	1311	0.229167	0.107438	0.567925	--	no_outlier
SNP_339	a22_f_845824	1488	0.229167	0.107438	0.567925	--	no_outlier
SNP_340	a22_f_845824	2292	0.444444	0.053977	0.185856	--	no_outlier
SNP_341	a22_f_845824	2346	0.490741	-0.049743	0	Outlier	balancing
SNP_342	a22_f_845824	2463	0.231481	0.149091	0.398981	--	no_outlier
SNP_343	a22_f_845824	2571	0.388889	0.308442	0.822394	--	no_outlier
SNP_344	a22_f_846429	672	0.229167	0.107438	0.567925	--	no_outlier
SNP_345	a22_f_846534	118	0.31713	0.080292	0.253799	--	no_outlier
SNP_346	a22_f_846534	537	0.381944	-0.01157	0.110505	--	no_outlier
SNP_347	a22_f_846534	1285	0.386574	0.284703	0.70822	--	no_outlier
SNP_348	a22_f_846582	962	0.208333	0.363636	0.983772	--	no_outlier
SNP_349	a22_f_846582	983	0.277778	0.359091	1	Outlier	divergent
SNP_350	a22_f_846680	93	0.509259	0.055372	0.24498	--	no_outlier
SNP_351	a22_f_846680	201	0.342593	0.071253	0.247582	--	no_outlier
SNP_352	a22_f_846680	276	0.479167	0.359684	0.796383	--	no_outlier
SNP_353	a22_f_847055	27	0.231481	0.149091	0.398981	--	no_outlier
SNP_354	a22_f_847092	153	0.277778	0.359091	1	Outlier	divergent
SNP_355	a22_f_847092	343	0.25	0.454545	0.790071	--	no_outlier
SNP_356	a22_f_847092	362	0.25	0.454545	0.790071	--	no_outlier
SNP_357	a22_f_847179	238	0.388889	0.064935	0.304414	--	no_outlier
SNP_358	a22_f_847179	456	0.44213	0.194669	0.593328	--	no_outlier
SNP_359	a22_f_848183	113	0.363426	0.312102	0.782957	--	no_outlier
SNP_360	a22_f_848183	243	0.314815	0.049465	0.249917	--	no_outlier
SNP_361	a22_f_848183	246	0.314815	0.049465	0.249917	--	no_outlier
SNP_362	a22_f_848183	318	0.395833	0.138756	0.429958	--	no_outlier
SNP_363	a22_f_848183	339	0.532407	0.52332	0.972078	--	no_outlier
SNP_364	a22_f_849519	19	0.571759	0.483254	0.804532	--	no_outlier
SNP_365	a22_f_849519	119	0.523148	0.218021	0.598359	--	no_outlier
SNP_366	a22_f_849519	732	0.5	0.181818	0.53058	--	no_outlier
SNP_367	a22_f_849519	1392	0.520833	0.090909	0.304485	--	no_outlier
SNP_368	a22_f_850040	30	0.259259	0.079545	0.409104	--	no_outlier
SNP_369	a22_f_850040	117	0.479167	0.003953	0.097548	--	no_outlier
SNP_370	a22_f_850040	195	0.509259	0.17438	0.549589	--	no_outlier
SNP_371	a22_f_850040	264	0.194444	0.084416	0.815891	--	no_outlier
SNP_372	a22_f_850040	390	0.194444	0.084416	0.815891	--	no_outlier
SNP_373	a22_f_850040	630	0.194444	0.084416	0.815891	--	no_outlier
SNP_374	a22_f_850040	843	0.277778	0.359091	1	Outlier	divergent
SNP_375	a22_f_850040	888	0.259259	0.079545	0.409104	--	no_outlier
SNP_376	a22_f_850447	404	0.340278	0.042672	0.223649	--	no_outlier
SNP_377	a22_f_850447	412	0.37037	0.110227	0.485755	--	no_outlier
SNP_378	a22_f_850509	246	0.208333	0.363636	0.983772	--	no_outlier
SNP_379	a22_f_850509	422	0.263889	0.15311	0.58232	--	no_outlier
SNP_380	a22_f_850509	944	0.208333	0.363636	0.983772	--	no_outlier
SNP_381	a22_f_850509	2987	0.314815	0.049465	0.249917	--	no_outlier
SNP_382	a22_f_850519	23	0.493056	0.1242	0.447682	--	no_outlier
SNP_383	a22_f_850519	547	0.405093	0.233247	0.710575	--	no_outlier
SNP_384	a22_f_850519	587	0.328704	0.227913	0.696626	--	no_outlier
SNP_385	a22_f_850519	773	0.467593	0.125113	0.41915	--	no_outlier
SNP_386	a22_f_850519	1115	0.5	0.098485	0.360513	--	no_outlier
SNP_387	a22_f_850519	2073	0.516204	0.163473	0.517242	--	no_outlier
SNP_388	a22_f_850519	2102	0.344907	0.099451	0.388175	--	no_outlier
SNP_389	a22_f_850519	2217	0.344907	0.099451	0.388175	--	no_outlier
SNP_390	a22_f_851662	13	0.19213	0.033954	0.599992	--	no_outlier
SNP_391	a22_f_851662	189	0.224537	0.021556	0.39365	--	no_outlier
SNP_392	a22_f_851662	255	0.224537	0.021556	0.39365	--	no_outlier
SNP_393	a22_f_851662	369	0.224537	0.021556	0.39365	--	no_outlier
SNP_394	a22_f_851662	420	0.224537	0.021556	0.39365	--	no_outlier
SNP_395	a22_f_851662	535	0.224537	0.021556	0.39365	--	no_outlier
SNP_396	a22_f_851662	798	0.224537	0.021556	0.39365	--	no_outlier
SNP_397	a22_f_851662	1101	0.189815	-0.017738	0.162192	--	no_outlier
SNP_398	a22_f_851662	1302	0.460648	0.202375	0.590649	--	no_outlier
SNP_399	a22_f_851662	1422	0.416667	0.136364	0.367995	--	no_outlier
SNP_400	a22_f_851934	89	0.277778	0.359091	1	Outlier	divergent
SNP_401	a22_f_852438	160	0.194444	0.084416	0.815891	--	no_outlier
SNP_402	a22_f_852438	388	0.511574	0.074455	0.268214	--	no_outlier
SNP_403	a22_f_852438	700	0.351852	0.181818	0.460216	--	no_outlier
SNP_404	a22_f_852438	790	0.430556	0.269795	0.70024	--	no_outlier
SNP_405	a22_f_852438	832	0.266204	0.188933	0.75738	--	no_outlier
SNP_406	a22_f_852438	946	0.546296	0.341294	0.729537	--	no_outlier
SNP_407	a22_f_852438	2367	0.548611	0.406214	0.867232	--	no_outlier
SNP_408	a22_f_852438	2407	0.319444	0.110672	0.458445	--	no_outlier
SNP_409	a22_f_852438	2649	0.520833	0.44	0.889641	--	no_outlier
SNP_410	a22_f_852922	121	0.43287	0.291201	0.723472	--	no_outlier
SNP_411	a22_f_852922	264	0.363426	0.312102	0.782957	--	no_outlier
SNP_412	a22_f_852922	265	0.229167	0.107438	0.567925	--	no_outlier
SNP_413	a22_f_852922	330	0.516204	0.112108	0.381152	--	no_outlier
SNP_414	a22_f_852922	414	0.363426	0.312102	0.782957	--	no_outlier
SNP_415	a22_f_852922	443	0.266204	0.188933	0.75738	--	no_outlier
SNP_416	a22_f_852922	519	0.527778	0.203349	0.529149	--	no_outlier
SNP_417	a22_f_852922	536	0.25	0.454545	0.790071	--	no_outlier
SNP_418	a22_f_852922	595	0.388889	0.064935	0.304414	--	no_outlier
SNP_419	a22_f_852922	705	0.509259	0.17438	0.549589	--	no_outlier
SNP_420	a22_f_852922	745	0.189815	-0.017738	0.162192	--	no_outlier
SNP_421	a22_f_852922	786	0.222222	-0.022727	0.441252	--	no_outlier
SNP_422	a22_f_852922	827	0.467593	0.125113	0.41915	--	no_outlier
SNP_423	a22_f_852922	925	0.222222	-0.022727	0.441252	--	no_outlier
SNP_424	a22_f_852922	954	0.453704	0.140074	0.476067	--	no_outlier
SNP_425	a22_f_852922	1005	0.25	0.454545	0.790071	--	no_outlier
SNP_426	a22_f_852922	1096	0.534722	0.199528	0.508698	--	no_outlier
SNP_427	a22_f_852922	1199	0.609259	0.093949	0.245017	--	no_outlier
SNP_428	a22_f_853235	642	0.349537	0.154726	0.369708	--	no_outlier
SNP_429	a22_f_853235	711	0.31713	0.080292	0.253799	--	no_outlier
SNP_430	a22_f_853235	721	0.208333	0.363636	0.983772	--	no_outlier
SNP_431	a22_f_853235	784	0.368056	0.084048	0.445999	--	no_outlier
SNP_432	a22_f_853235	1518	0.5	0.522727	0.922788	--	no_outlier
SNP_433	a22_f_853235	1821	0.456019	0.161052	0.476954	--	no_outlier
SNP_434	a22_f_853235	1842	0.456019	0.161052	0.476954	--	no_outlier
SNP_435	a22_f_853235	1936	0.268519	0.224138	0.984519	--	no_outlier
SNP_436	a22_f_853235	2176	0.189815	-0.017738	0.162192	--	no_outlier
SNP_437	a22_f_853235	2376	0.486111	0.283117	0.751347	--	no_outlier
SNP_438	a22_f_853314	129	0.344907	0.099451	0.388175	--	no_outlier
SNP_439	a22_f_853314	211	0.344907	0.099451	0.388175	--	no_outlier
SNP_440	a22_f_853414	538	0.502315	-0.002933	0.124854	--	no_outlier
SNP_441	a22_f_853951	328	0.513889	0.093366	0.327017	--	no_outlier
SNP_442	a22_f_853951	617	0.493056	0.1242	0.447682	--	no_outlier
SNP_443	a22_f_854042	1607	0.365741	0.057537	0.37503	--	no_outlier
SNP_444	a22_f_854042	2390	0.351852	0.181818	0.460216	--	no_outlier
SNP_445	a22_f_854195	295	0.354167	-0.080214	0	Outlier	balancing
SNP_446	a22_f_854195	520	0.340278	0.042672	0.223649	--	no_outlier
SNP_447	a22_f_854195	568	0.405093	0.233247	0.710575	--	no_outlier
SNP_448	a22_f_854195	646	0.344907	0.099451	0.388175	--	no_outlier
SNP_449	a22_f_854195	829	0.546296	0.38983	0.807959	--	no_outlier
SNP_450	a22_f_854195	1210	0.3125	0.018182	0.137883	--	no_outlier
SNP_451	a22_f_854195	1303	0.388889	0.064935	0.304414	--	no_outlier
SNP_452	a22_f_854311	185	0.199074	0.181818	0.561113	--	no_outlier
SNP_453	a22_f_854311	365	0.305556	0.305785	0.808609	--	no_outlier
SNP_454	a22_f_854311	668	0.405093	0.233247	0.710575	--	no_outlier
SNP_455	a22_f_854311	822	0.268519	0.224138	0.984519	--	no_outlier
SNP_456	a22_f_854311	1481	0.340278	0.042672	0.223649	--	no_outlier
SNP_457	a22_f_854318	91	0.284722	0.015521	0.442977	--	no_outlier
SNP_458	a22_f_854318	170	0.418981	0.367152	0.905825	--	no_outlier
SNP_459	a22_f_854318	604	0.222222	-0.022727	0.441252	--	no_outlier
SNP_460	a22_f_854318	916	0.516204	0.229515	0.659491	--	no_outlier
SNP_461	a22_f_854398	2148	0.208333	0.363636	0.983772	--	no_outlier
SNP_462	a22_f_854509	335	0.263889	0.15311	0.58232	--	no_outlier
SNP_463	a22_f_854509	536	0.479167	0.003953	0.097548	--	no_outlier
SNP_464	a22_f_854594	466	0.425926	0.039526	0.228955	--	no_outlier
SNP_465	a22_f_854635	462	0.340278	0.365492	0.780471	--	no_outlier
SNP_466	a22_f_854635	744	0.340278	0.365492	0.780471	--	no_outlier
SNP_467	a22_f_854686	281	0.444444	0.215909	0.601717	--	no_outlier
SNP_468	a22_f_854686	353	0.388889	0.308442	0.822394	--	no_outlier
SNP_469	a22_f_854686	686	0.571759	0.456754	0.771433	--	no_outlier
SNP_470	a22_f_854686	690	0.388889	0.308442	0.822394	--	no_outlier
SNP_471	a22_f_854953	505	0.194444	0.084416	0.815891	--	no_outlier
SNP_472	a22_f_854953	1036	0.530093	0.185391	0.483686	--	no_outlier
SNP_473	a22_f_854953	1051	0.543981	0.268859	0.59005	--	no_outlier
SNP_474	a22_f_854953	1516	0.287037	0.049853	0.518908	--	no_outlier
SNP_475	a22_f_854953	1922	0.49537	0.242991	0.690622	--	no_outlier
SNP_476	a22_f_854953	1969	0.449074	0.434864	0.903711	--	no_outlier
SNP_477	a22_f_854953	2290	0.287037	0.049853	0.518908	--	no_outlier
SNP_478	a22_f_854953	2356	0.539352	0.234491	0.574429	--	no_outlier
SNP_479	a22_f_854988	22	0.219907	-0.067943	0	Outlier	balancing
SNP_480	a22_f_854988	119	0.483796	0.545889	0.975679	--	no_outlier
SNP_481	a22_f_854988	611	0.259259	0.079545	0.409104	--	no_outlier
SNP_482	a22_f_854988	721	0.513889	0.388206	0.853761	--	no_outlier
SNP_483	a22_f_854988	828	0.199074	0.181818	0.561113	--	no_outlier
SNP_484	a22_f_854988	1193	0.569444	0.447894	0.83789	--	no_outlier
SNP_485	a22_f_855011	95	0.340278	0.365492	0.780471	--	no_outlier
SNP_486	a22_f_855011	2907	0.375	0.161616	0.541072	--	no_outlier
SNP_487	a22_f_855024	100	0.465278	0.104478	0.369279	--	no_outlier
SNP_488	a22_f_855024	171	0.465278	0.104478	0.369279	--	no_outlier
SNP_489	a22_f_855024	285	0.386574	0.039739	0.188381	--	no_outlier
SNP_490	a22_f_855024	378	0.537037	0.273511	0.651258	--	no_outlier
SNP_491	a22_f_855024	465	0.548611	0.295742	0.68086	--	no_outlier
SNP_492	a22_f_855024	466	0.453704	0.140074	0.476067	--	no_outlier
SNP_493	a22_f_855024	570	0.453704	0.140074	0.476067	--	no_outlier
SNP_494	a22_f_855024	782	0.268519	0.224138	0.984519	--	no_outlier
SNP_495	a22_f_855024	816	0.361111	0.286713	0.694992	--	no_outlier
SNP_496	a22_f_855045	32	0.537037	0.217085	0.516995	--	no_outlier
SNP_497	a22_f_855045	1541	0.479167	0.225296	0.567122	--	no_outlier
SNP_498	a22_f_855045	1799	0.497685	0.162791	0.526385	--	no_outlier
SNP_499	a22_f_855045	2055	0.344907	0.099451	0.388175	--	no_outlier
SNP_500	a22_f_855045	2296	0.541667	0.307692	0.734772	--	no_outlier
SNP_501	a22_f_855045	2500	0.344907	0.099451	0.388175	--	no_outlier
SNP_502	a22_f_855045	3748	0.25	0.454545	0.790071	--	no_outlier
SNP_503	a22_f_855045	3896	0.497685	0.162791	0.526385	--	no_outlier
SNP_504	a22_f_855045	4007	0.319444	0.110672	0.458445	--	no_outlier
SNP_505	a22_f_855062	28	0.277778	0.359091	1	Outlier	divergent
SNP_506	a22_f_855062	29	0.277778	0.359091	1	Outlier	divergent
SNP_507	a22_f_855062	426	0.259259	0.079545	0.409104	--	no_outlier
SNP_508	a22_f_855062	1065	0.481481	0.527972	0.965218	--	no_outlier
SNP_509	a22_f_855062	1281	0.340278	0.042672	0.223649	--	no_outlier
SNP_510	a22_f_855070	365	0.43287	0.291201	0.723472	--	no_outlier
SNP_511	a22_f_855070	869	0.19213	0.033954	0.599992	--	no_outlier
SNP_512	a22_f_855070	1410	0.430556	0.269795	0.70024	--	no_outlier
SNP_513	a22_f_855070	1619	0.224537	0.021556	0.39365	--	no_outlier
SNP_514	a22_f_855070	1679	0.224537	0.021556	0.39365	--	no_outlier
SNP_515	a22_f_855070	1682	0.224537	0.021556	0.39365	--	no_outlier
SNP_516	a22_f_855070	1715	0.224537	0.021556	0.39365	--	no_outlier
SNP_517	a22_f_855097	107	0.467593	0.125113	0.41915	--	no_outlier
SNP_518	a22_f_855097	998	0.238426	0.269197	0.892822	--	no_outlier
SNP_519	a22_f_855097	1033	0.43287	0.291201	0.723472	--	no_outlier
SNP_520	a22_f_855097	1076	0.416667	0.136364	0.367995	--	no_outlier
SNP_521	a22_f_855097	1178	0.238426	0.269197	0.892822	--	no_outlier
SNP_522	a22_f_855097	1229	0.509259	0.018182	0.140217	--	no_outlier
SNP_523	a22_f_855165	1063	0.425926	0.43083	0.884713	--	no_outlier
SNP_524	a22_f_855165	1723	0.328704	0.227913	0.696626	--	no_outlier
SNP_525	a22_f_855165	1862	0.425926	0.43083	0.884713	--	no_outlier
SNP_526	a22_f_855165	1890	0.425926	0.43083	0.884713	--	no_outlier
SNP_527	a22_f_855165	2038	0.405093	0.233247	0.710575	--	no_outlier
SNP_528	a22_f_855190	613	0.456019	0.161052	0.476954	--	no_outlier
SNP_529	a22_f_855190	676	0.534722	0.305785	0.747552	--	no_outlier
SNP_530	a22_f_855190	1201	0.293981	0.149606	0.570017	--	no_outlier
SNP_531	a22_f_855198	1011	0.409722	0.278891	0.836981	--	no_outlier
SNP_532	a22_f_855198	1012	0.409722	0.278891	0.836981	--	no_outlier
SNP_533	a22_f_855569	400	0.268519	0.224138	0.984519	--	no_outlier
SNP_534	a22_f_855569	535	0.208333	0.363636	0.983772	--	no_outlier
SNP_535	a22_f_855569	980	0.268519	0.224138	0.984519	--	no_outlier
SNP_536	a22_f_855773	215	0.199074	0.181818	0.561113	--	no_outlier
SNP_537	a22_f_855773	893	0.5	-0.090909	0.016167	--	no_outlier
SNP_538	a22_f_855840	854	0.189815	-0.017738	0.162192	--	no_outlier
SNP_539	a22_f_855840	1136	0.231481	0.149091	0.398981	--	no_outlier
SNP_540	a22_f_855840	1625	0.231481	0.149091	0.398981	--	no_outlier
SNP_541	a22_f_855917	251	0.388889	0.308442	0.822394	--	no_outlier
SNP_542	a22_f_855917	757	0.25	0.454545	0.790071	--	no_outlier
SNP_543	a22_f_855917	1204	0.388889	0.308442	0.822394	--	no_outlier
SNP_544	a22_f_855917	1345	0.513889	0.211302	0.618348	--	no_outlier
SNP_545	a22_f_855917	1728	0.194444	0.084416	0.815891	--	no_outlier
SNP_546	a22_f_855964	41	0.25	0.454545	0.790071	--	no_outlier
SNP_547	a22_f_855964	87	0.453704	0.298701	0.727345	--	no_outlier
SNP_548	a22_f_855997	863	0.506944	-0.001245	0.096069	--	no_outlier
SNP_549	a22_f_855997	1588	0.277778	0.359091	1	Outlier	divergent
SNP_550	a22_f_856055	260	0.344907	0.099451	0.388175	--	no_outlier
SNP_551	a22_f_856055	658	0.516204	0.163473	0.517242	--	no_outlier
SNP_552	a22_f_856055	713	0.208333	0.363636	0.983772	--	no_outlier
SNP_553	a22_f_856055	779	0.493056	0.224072	0.646028	--	no_outlier
SNP_554	a22_f_856055	1193	0.208333	0.363636	0.983772	--	no_outlier
SNP_555	a22_f_856055	2684	0.446759	0.236929	0.614979	--	no_outlier
SNP_556	a22_f_856128	25	0.296296	0.181818	0.743574	--	no_outlier
SNP_557	a22_f_856133	462	0.409722	0.278891	0.836981	--	no_outlier
SNP_558	a22_f_856151	273	0.208333	0.363636	0.983772	--	no_outlier
SNP_559	a22_f_856151	441	0.208333	0.363636	0.983772	--	no_outlier
SNP_560	a22_f_856151	603	0.310185	-0.013569	0.157631	--	no_outlier
SNP_561	a22_f_856223	475	0.25	0.454545	0.790071	--	no_outlier
SNP_562	a22_f_856223	1195	0.277778	0.359091	1	Outlier	divergent
SNP_563	a22_f_856293	670	0.349537	0.154726	0.369708	--	no_outlier
SNP_564	a22_f_856293	1891	0.523148	0.109413	0.345414	--	no_outlier
SNP_565	a22_f_856293	2761	0.530093	0.271139	0.668228	--	no_outlier
SNP_566	a22_f_856310	226	0.543981	0.289749	0.630571	--	no_outlier
SNP_567	a22_f_856310	301	0.543981	0.289749	0.630571	--	no_outlier
SNP_568	a22_f_856310	316	0.543981	0.289749	0.630571	--	no_outlier
SNP_569	a22_f_856310	344	0.298611	0.213531	0.821054	--	no_outlier
SNP_570	a22_f_856310	514	0.55787	0.36854	0.774744	--	no_outlier
SNP_571	a22_f_856310	631	0.402778	0.210031	0.698643	--	no_outlier
SNP_572	a22_f_856310	667	0.402778	0.210031	0.698643	--	no_outlier
SNP_573	a22_f_856310	766	0.25	0.454545	0.790071	--	no_outlier
SNP_574	a22_f_856310	879	0.502315	0.411814	0.909035	--	no_outlier
SNP_575	a22_f_856310	913	0.303241	0.275503	0.764384	--	no_outlier
SNP_576	a22_f_856337	1003	0.340278	0.042672	0.223649	--	no_outlier
SNP_577	a22_f_856427	16	0.256944	0.041769	0.257613	--	no_outlier
SNP_578	a22_f_856427	169	0.268519	0.224138	0.984519	--	no_outlier
SNP_579	a22_f_856427	193	0.268519	0.224138	0.984519	--	no_outlier
SNP_580	a22_f_856427	244	0.493056	0.1242	0.447682	--	no_outlier
SNP_581	a22_f_856427	442	0.199074	0.181818	0.561113	--	no_outlier
SNP_582	a22_f_856427	619	0.208333	0.363636	0.983772	--	no_outlier
SNP_583	a22_f_856427	706	0.456019	0.019843	0.11989	--	no_outlier
SNP_584	a22_f_856427	751	0.199074	0.181818	0.561113	--	no_outlier
SNP_585	a22_f_856427	1027	0.199074	0.181818	0.561113	--	no_outlier
SNP_586	a22_f_856427	1051	0.199074	0.181818	0.561113	--	no_outlier
SNP_587	a22_f_856427	1076	0.199074	0.181818	0.561113	--	no_outlier
SNP_588	a22_f_856427	1240	0.490741	0.104631	0.364173	--	no_outlier
SNP_589	a22_f_856427	1270	0.199074	0.181818	0.561113	--	no_outlier
SNP_590	a22_f_856427	1333	0.328704	0.227913	0.696626	--	no_outlier
SNP_591	a22_f_856427	1336	0.328704	0.227913	0.696626	--	no_outlier
SNP_592	a22_f_856430	1258	0.194444	0.084416	0.815891	--	no_outlier
SNP_593	a22_f_856510	106	0.418981	0.159217	0.508595	--	no_outlier
SNP_594	a22_f_856510	192	0.537037	0.238244	0.567447	--	no_outlier
SNP_595	a22_f_856510	447	0.238426	0.269197	0.892822	--	no_outlier
SNP_596	a22_f_856510	486	0.444444	0.053977	0.185856	--	no_outlier
SNP_597	a22_f_856510	501	0.486111	0.166234	0.520397	--	no_outlier
SNP_598	a22_f_856510	750	0.224537	0.021556	0.39365	--	no_outlier
SNP_599	a22_f_856572	635	0.446759	-0.0683	0.004372	--	no_outlier
SNP_600	a22_f_856572	770	0.259259	0.079545	0.409104	--	no_outlier
SNP_601	a22_f_856572	893	0.37037	0.110227	0.485755	--	no_outlier
SNP_602	a22_f_856639	390	0.553241	0.50019	0.946147	--	no_outlier
SNP_603	a22_f_856639	1115	0.530093	0.414053	0.8861	--	no_outlier
SNP_604	a22_f_856639	1172	0.37037	0.110227	0.485755	--	no_outlier
SNP_605	a22_f_856757	831	0.268519	0.224138	0.984519	--	no_outlier
SNP_606	a22_f_856925	479	0.398148	0.162791	0.51764	--	no_outlier
SNP_607	a22_f_856925	566	0.550926	0.319328	0.702067	--	no_outlier
SNP_608	a22_f_856925	623	0.375	0.161616	0.541072	--	no_outlier
SNP_609	a22_f_856925	728	0.555556	0.352273	0.753897	--	no_outlier
SNP_610	a22_f_856925	731	0.375	0.161616	0.541072	--	no_outlier
SNP_611	a22_f_856925	1106	0.418981	0.159217	0.508595	--	no_outlier
SNP_612	a22_f_856925	1484	0.25463	0.003306	0.616194	--	no_outlier
SNP_613	a22_f_856925	1568	0.518519	0.130682	0.409687	--	no_outlier
SNP_614	a22_f_857030	791	0.421296	0.181818	0.557994	--	no_outlier
SNP_615	a22_f_857030	1278	0.421296	0.181818	0.557994	--	no_outlier
SNP_616	a22_f_857030	1523	0.199074	0.181818	0.561113	--	no_outlier
SNP_617	a22_f_857030	1637	0.305556	0.305785	0.808609	--	no_outlier
SNP_618	a22_f_857030	2360	0.238426	0.269197	0.892822	--	no_outlier
SNP_619	a22_f_857030	2609	0.421296	0.181818	0.557994	--	no_outlier
SNP_620	a22_f_857030	2644	0.421296	0.181818	0.557994	--	no_outlier
SNP_621	a22_f_857035	45	0.516204	0.112108	0.381152	--	no_outlier
SNP_622	a22_f_857035	63	0.208333	0.363636	0.983772	--	no_outlier
SNP_623	a22_f_857035	92	0.511574	0.074455	0.268214	--	no_outlier
SNP_624	a22_f_857035	222	0.516204	0.112108	0.381152	--	no_outlier
SNP_625	a22_f_857035	299	0.474537	0.185809	0.584246	--	no_outlier
SNP_626	a22_f_857035	1310	0.474537	0.185809	0.584246	--	no_outlier
SNP_627	a22_f_857035	1376	0.511574	0.074455	0.268214	--	no_outlier
SNP_628	a22_f_857035	1425	0.516204	0.112108	0.381152	--	no_outlier
SNP_629	a22_f_857035	1740	0.474537	0.185809	0.584246	--	no_outlier
SNP_630	a22_f_857035	1895	0.474537	0.185809	0.584246	--	no_outlier
SNP_631	a22_f_857055	339	0.363426	0.312102	0.782957	--	no_outlier
SNP_632	a22_f_857055	762	0.305556	0.305785	0.808609	--	no_outlier
SNP_633	a22_f_857252	449	0.222222	-0.022727	0.441252	--	no_outlier
SNP_634	a22_f_857252	554	0.293981	0.149606	0.570017	--	no_outlier
SNP_635	a22_f_857252	644	0.293981	0.149606	0.570017	--	no_outlier
SNP_636	a22_f_857252	737	0.423611	0.016393	0.157222	--	no_outlier
SNP_637	a22_f_857263	248	0.199074	0.181818	0.561113	--	no_outlier
SNP_638	a22_f_857271	395	0.319444	0.110672	0.458445	--	no_outlier
SNP_639	a22_f_857287	100	0.493056	0.1242	0.447682	--	no_outlier
SNP_640	a22_f_857287	734	0.231481	0.149091	0.398981	--	no_outlier
SNP_641	a22_f_857287	1106	0.409722	0.278891	0.836981	--	no_outlier
SNP_642	a22_f_857287	1226	0.412037	0.089888	0.311638	--	no_outlier
SNP_643	a22_f_857287	1750	0.518519	0.532467	0.96974	--	no_outlier
SNP_644	a22_f_857373	284	0.416667	0.345455	0.79098	--	no_outlier
SNP_645	a22_f_857373	485	0.414352	0.323514	0.764609	--	no_outlier
SNP_646	a22_f_857373	1268	0.453704	0.298701	0.727345	--	no_outlier
SNP_647	a22_f_857373	1283	0.439815	0.354067	0.877799	--	no_outlier
SNP_648	a22_f_857400	499	0.43287	0.107438	0.386001	--	no_outlier
SNP_649	a22_f_857400	703	0.43287	0.107438	0.386001	--	no_outlier
SNP_650	a22_f_857400	1054	0.456019	0.161052	0.476954	--	no_outlier
SNP_651	a22_f_857400	1114	0.43287	0.107438	0.386001	--	no_outlier
SNP_652	a22_f_857400	1123	0.298611	0.213531	0.821054	--	no_outlier
SNP_653	a22_f_857400	1322	0.238426	0.269197	0.892822	--	no_outlier
SNP_654	a22_f_857400	1381	0.238426	0.269197	0.892822	--	no_outlier
SNP_655	a22_f_857400	1398	0.238426	0.269197	0.892822	--	no_outlier
SNP_656	a22_f_857400	1994	0.43287	0.107438	0.386001	--	no_outlier
SNP_657	a22_f_857400	2015	0.456019	0.161052	0.476954	--	no_outlier
SNP_658	a22_f_857400	2059	0.395833	0.138756	0.429958	--	no_outlier
SNP_659	a22_f_857461	452	0.398148	0.162791	0.51764	--	no_outlier
SNP_660	a22_f_857467	132	0.208333	0.363636	0.983772	--	no_outlier
SNP_661	a22_f_857481	43	0.333333	0.284091	0.487964	--	no_outlier
SNP_662	a22_f_857481	341	0.333333	0.284091	0.487964	--	no_outlier
SNP_663	a22_f_857481	353	0.224537	0.021556	0.39365	--	no_outlier
SNP_664	a22_f_857481	535	0.349537	0.154726	0.369708	--	no_outlier
SNP_665	a22_f_857481	582	0.25	-0.075758	0	Outlier	balancing
SNP_666	a22_f_857481	878	0.333333	0.284091	0.487964	--	no_outlier
SNP_667	a22_f_857481	1044	0.266204	0.188933	0.75738	--	no_outlier
SNP_668	a22_f_857481	1164	0.479167	0.003953	0.097548	--	no_outlier
SNP_669	a22_f_857481	1188	0.479167	0.003953	0.097548	--	no_outlier
SNP_670	a22_f_857481	1311	0.506944	0.088418	0.327455	--	no_outlier
SNP_671	a22_f_857481	1326	0.189815	-0.017738	0.162192	--	no_outlier
SNP_672	a22_f_857481	1392	0.506944	0.447073	0.912082	--	no_outlier
SNP_673	a22_f_857481	1776	0.363426	0.030689	0.259011	--	no_outlier
SNP_674	a22_f_857481	2076	0.506944	0.088418	0.327455	--	no_outlier
SNP_675	a22_f_857481	2154	0.425926	0.43083	0.884713	--	no_outlier
SNP_676	a22_f_857553	365	0.194444	0.084416	0.815891	--	no_outlier
SNP_677	a22_f_857553	860	0.25463	0.003306	0.616194	--	no_outlier
SNP_678	a22_f_857553	1028	0.358796	0.260997	0.606907	--	no_outlier
SNP_679	a22_f_857652	484	0.219907	-0.067943	0	Outlier	balancing
SNP_680	a22_f_857652	485	0.219907	-0.067943	0	Outlier	balancing
SNP_681	a22_f_857652	529	0.488426	0.084877	0.319053	--	no_outlier
SNP_682	a22_f_857652	560	0.219907	-0.067943	0	Outlier	balancing
SNP_683	a22_f_857652	968	0.506944	0.447073	0.912082	--	no_outlier
SNP_684	a22_f_857652	1123	0.525463	0.120545	0.330855	--	no_outlier
SNP_685	a22_f_857652	1159	0.293981	0.149606	0.570017	--	no_outlier
SNP_686	a22_f_857675	95	0.231481	0.149091	0.398981	--	no_outlier
SNP_687	a22_f_857675	403	0.368056	0.084048	0.445999	--	no_outlier
SNP_688	a22_f_857675	439	0.530093	0.271139	0.668228	--	no_outlier
SNP_689	a22_f_857675	643	0.530093	0.185391	0.483686	--	no_outlier
SNP_690	a22_f_857675	785	0.530093	0.271139	0.668228	--	no_outlier
SNP_691	a22_f_857675	850	0.418981	0.367152	0.905825	--	no_outlier
SNP_692	a22_f_857675	2289	0.55787	0.36854	0.774744	--	no_outlier
SNP_693	a22_f_857675	2361	0.525463	0.185423	0.498695	--	no_outlier
SNP_694	a22_f_857705	147	0.50463	0.136781	0.485079	--	no_outlier
SNP_695	a22_f_857705	1016	0.208333	0.363636	0.983772	--	no_outlier
SNP_696	a22_f_857705	1458	0.321759	0.140615	0.533022	--	no_outlier
SNP_697	a22_f_857729	517	0.381944	-0.01157	0.110505	--	no_outlier
SNP_698	a22_f_857729	543	0.537037	0.46395	0.936743	--	no_outlier
SNP_699	a22_f_857729	576	0.530093	0.185391	0.483686	--	no_outlier
SNP_700	a22_f_857729	655	0.541667	0.307692	0.734772	--	no_outlier
SNP_701	a22_f_857729	926	0.298611	0.213531	0.821054	--	no_outlier
SNP_702	a22_f_857729	1143	0.578704	0.561455	0.939531	--	no_outlier
SNP_703	a22_f_857729	1246	0.328704	0.227913	0.696626	--	no_outlier
SNP_704	a22_f_857729	1251	0.328704	0.227913	0.696626	--	no_outlier
SNP_705	a22_f_857729	1370	0.543981	0.512573	0.929675	--	no_outlier
SNP_706	a22_f_857729	1737	0.1875	-0.070707	0	Outlier	balancing
SNP_707	a22_f_857729	2360	0.530093	0.185391	0.483686	--	no_outlier
SNP_708	a22_f_857729	2373	0.518519	0.42289	0.90827	--	no_outlier
SNP_709	a22_f_857729	2755	0.208333	0.363636	0.983772	--	no_outlier
SNP_710	a22_f_857746	136	0.520833	0.149091	0.447258	--	no_outlier
SNP_711	a22_f_857746	355	0.520833	0.149091	0.447258	--	no_outlier
SNP_712	a22_f_857746	925	0.511574	0.074455	0.268214	--	no_outlier
SNP_713	a22_f_857746	979	0.208333	0.363636	0.983772	--	no_outlier
SNP_714	a22_f_857746	1026	0.511574	0.074455	0.268214	--	no_outlier
SNP_715	a22_f_857746	1075	0.511574	0.074455	0.268214	--	no_outlier
SNP_716	a22_j_858353	46	0.474537	0.185809	0.584246	--	no_outlier
SNP_717	a22_j_858353	274	0.516204	0.046066	0.152897	--	no_outlier
SNP_718	a22_j_858353	352	0.488426	0.433865	0.897196	--	no_outlier
SNP_719	a22_j_858353	361	0.488426	0.433865	0.897196	--	no_outlier
SNP_720	a22_j_858467	1066	0.388889	0.308442	0.822394	--	no_outlier
SNP_721	a22_j_858467	1192	0.456019	0.019843	0.11989	--	no_outlier
SNP_722	a22_j_858467	1240	0.388889	0.308442	0.822394	--	no_outlier
SNP_723	a22_j_858467	1285	0.50463	-0.043369	0.026089	--	no_outlier
SNP_724	a22_j_858467	1522	0.388889	0.308442	0.822394	--	no_outlier
SNP_725	a22_j_858467	2005	0.49537	0.059473	0.282794	--	no_outlier
SNP_726	a22_j_858467	2578	0.469907	0.02463	0.141042	--	no_outlier
SNP_727	a22_j_858467	2668	0.398148	0.162791	0.51764	--	no_outlier
SNP_728	a22_j_858467	2788	0.502315	-0.002933	0.124854	--	no_outlier
SNP_729	a22_j_858467	2974	0.421296	0.181818	0.557994	--	no_outlier
SNP_730	a22_j_858467	3200	0.388889	0.308442	0.822394	--	no_outlier
SNP_731	a22_j_858481	63	0.208333	0.363636	0.983772	--	no_outlier
SNP_732	a22_j_858481	241	0.384259	0.260679	0.656694	--	no_outlier
SNP_733	a22_j_858481	462	0.208333	0.363636	0.983772	--	no_outlier
SNP_734	a22_j_858481	549	0.5625	0.420875	0.796675	--	no_outlier
SNP_735	a22_j_858481	597	0.208333	0.363636	0.983772	--	no_outlier
SNP_736	a22_j_858481	606	0.208333	0.363636	0.983772	--	no_outlier
SNP_737	a22_j_858481	690	0.530093	0.414053	0.8861	--	no_outlier
SNP_738	a22_j_858481	692	0.208333	0.363636	0.983772	--	no_outlier
SNP_739	a22_j_858481	762	0.208333	0.363636	0.983772	--	no_outlier
SNP_740	a22_j_858481	1026	0.208333	0.363636	0.983772	--	no_outlier
SNP_741	a22_j_858481	1278	0.208333	0.363636	0.983772	--	no_outlier
SNP_742	a22_j_858481	1437	0.435185	-0.035783	0	Outlier	balancing
SNP_743	a22_j_858481	1506	0.37963	-0.037694	0.009502	--	no_outlier
SNP_744	a22_j_858481	1563	0.493056	0.039693	0.226934	--	no_outlier
SNP_745	a22_j_858506	52	0.231481	0.149091	0.398981	--	no_outlier
SNP_746	a22_j_858506	118	0.199074	0.181818	0.561113	--	no_outlier
SNP_747	a22_j_858506	256	0.49537	-0.009346	0.110809	--	no_outlier
SNP_748	a22_j_858506	505	0.268519	0.224138	0.984519	--	no_outlier
SNP_749	a22_j_858506	511	0.31713	0.080292	0.253799	--	no_outlier
SNP_750	a22_j_858506	727	0.219907	-0.067943	0	Outlier	balancing
SNP_751	a22_j_858533	138	0.287037	0.049853	0.518908	--	no_outlier
SNP_752	a22_j_858536	705	0.25	0.454545	0.790071	--	no_outlier
SNP_753	a22_j_858536	789	0.333333	0.636364	0.823436	--	no_outlier
SNP_754	a22_j_858536	1317	0.333333	0.284091	0.487964	--	no_outlier
SNP_755	a22_j_858702	155	0.377315	0.186838	0.548854	--	no_outlier
SNP_756	a22_j_858702	299	0.537037	0.217085	0.516995	--	no_outlier
SNP_757	a22_j_858702	578	0.453704	-0.001855	0	Outlier	balancing
SNP_758	a22_j_858882	269	0.465278	0.397558	0.827115	--	no_outlier
SNP_759	a22_j_858882	551	0.395833	0.138756	0.429958	--	no_outlier
SNP_760	a22_j_858882	689	0.384259	0.260679	0.656694	--	no_outlier
SNP_761	a22_j_858882	1154	0.553241	0.212628	0.510306	--	no_outlier
SNP_762	a22_j_858991	230	0.523148	0.283186	0.722028	--	no_outlier
SNP_763	a22_j_859075	35	0.208333	0.363636	0.983772	--	no_outlier
SNP_764	a22_j_859075	809	0.527778	0.318182	0.770903	--	no_outlier
SNP_765	a22_j_859075	1025	0.194444	0.084416	0.815891	--	no_outlier
SNP_766	a22_j_859075	1127	0.263889	0.15311	0.58232	--	no_outlier
SNP_767	a22_j_859114	180	0.539352	0.480297	0.917427	--	no_outlier
SNP_768	a22_j_859131	863	0.224537	0.021556	0.39365	--	no_outlier
SNP_769	a22_j_859131	905	0.472222	0.302139	0.774716	--	no_outlier
SNP_770	a22_j_859131	1013	0.497685	0.010571	0.139659	--	no_outlier
SNP_771	a22_j_859362	1380	0.194444	0.084416	0.815891	--	no_outlier
SNP_772	a22_j_859396	119	0.520833	0.149091	0.447258	--	no_outlier
SNP_773	a22_j_859396	239	0.194444	0.084416	0.815891	--	no_outlier
SNP_774	a22_j_859396	305	0.231481	0.149091	0.398981	--	no_outlier
SNP_775	a22_j_859396	766	0.527778	0.318182	0.770903	--	no_outlier
SNP_776	a22_j_859396	1455	0.5	-0.083333	0.020888	--	no_outlier
SNP_777	a22_j_859396	1466	0.259259	0.079545	0.409104	--	no_outlier
SNP_778	a22_j_859449	66	0.328704	0.227913	0.696626	--	no_outlier
SNP_779	a22_j_859449	124	0.513889	0.093366	0.327017	--	no_outlier
SNP_780	a22_j_859449	267	0.564815	0.436662	0.714649	--	no_outlier
SNP_781	a22_j_859449	438	0.418981	0.159217	0.508595	--	no_outlier
SNP_782	a22_j_859449	556	0.358796	0.260997	0.606907	--	no_outlier
SNP_783	a22_j_859486	192	0.238426	0.269197	0.892822	--	no_outlier
SNP_784	a22_j_859486	248	0.30787	-0.045796	0.069028	--	no_outlier
SNP_785	a22_j_859486	410	0.340278	0.042672	0.223649	--	no_outlier
SNP_786	a22_j_859486	575	0.263889	0.15311	0.58232	--	no_outlier
SNP_787	a22_j_859724	712	0.268519	0.224138	0.984519	--	no_outlier
SNP_788	a22_j_859724	781	0.194444	0.084416	0.815891	--	no_outlier
SNP_789	a22_j_859724	811	0.194444	0.084416	0.815891	--	no_outlier
SNP_790	a22_j_859724	904	0.298611	0.213531	0.821054	--	no_outlier
SNP_791	a22_j_859724	1078	0.229167	0.107438	0.567925	--	no_outlier
SNP_792	a22_j_859724	1232	0.305556	0.305785	0.808609	--	no_outlier
SNP_793	a22_j_859724	1657	0.229167	0.107438	0.567925	--	no_outlier
SNP_794	a22_j_859724	1795	0.229167	0.107438	0.567925	--	no_outlier
SNP_795	a22_j_859724	1798	0.229167	0.107438	0.567925	--	no_outlier
SNP_796	a22_j_859724	1978	0.543981	0.289749	0.630571	--	no_outlier
SNP_797	a22_j_859724	2217	0.335648	-0.015674	0.132272	--	no_outlier
SNP_798	a22_j_859724	2833	0.194444	0.084416	0.815891	--	no_outlier
SNP_799	a22_j_859724	2917	0.333333	0.284091	0.487964	--	no_outlier
SNP_800	a22_j_859724	2953	0.305556	0.305785	0.808609	--	no_outlier
SNP_801	a22_j_859724	3004	0.194444	0.084416	0.815891	--	no_outlier
SNP_802	a22_j_859724	3215	0.194444	0.084416	0.815891	--	no_outlier
SNP_803	a22_j_859864	366	0.384259	0.260679	0.656694	--	no_outlier
SNP_804	a22_j_859864	660	0.189815	-0.017738	0.162192	--	no_outlier
SNP_805	a22_j_859864	2006	0.229167	0.107438	0.567925	--	no_outlier
SNP_806	a22_j_859910	110	0.229167	0.107438	0.567925	--	no_outlier
SNP_807	a22_j_859910	278	0.229167	0.107438	0.567925	--	no_outlier
SNP_808	a22_j_859910	356	0.493056	0.1242	0.447682	--	no_outlier
SNP_809	a22_j_859910	428	0.451389	0.118881	0.372725	--	no_outlier
SNP_810	a22_j_859910	479	0.479167	0.106719	0.326332	--	no_outlier
SNP_811	a22_j_859910	587	0.3125	0.018182	0.137883	--	no_outlier
SNP_812	a22_j_859910	611	0.340278	0.042672	0.223649	--	no_outlier
SNP_813	a22_j_859910	746	0.229167	0.107438	0.567925	--	no_outlier
SNP_814	a22_j_859910	839	0.506944	0.036115	0.186193	--	no_outlier
SNP_815	a22_j_859910	869	0.229167	0.107438	0.567925	--	no_outlier
SNP_816	a22_j_859910	1323	0.229167	0.107438	0.567925	--	no_outlier
SNP_817	a22_j_859910	1349	0.229167	0.107438	0.567925	--	no_outlier
SNP_818	a22_j_859910	1537	0.342593	0.391892	0.981348	--	no_outlier
SNP_819	a22_j_860041	191	0.395833	0.138756	0.429958	--	no_outlier
SNP_820	a22_j_860041	252	0.483796	0.264028	0.7113	--	no_outlier
SNP_821	a22_j_860041	280	0.291667	0.545455	0.690897	--	no_outlier
SNP_822	a22_j_860041	366	0.395833	0.138756	0.429958	--	no_outlier
SNP_823	a22_j_860041	401	0.412037	0.089888	0.311638	--	no_outlier
SNP_824	a22_j_860041	798	0.222222	-0.022727	0.441252	--	no_outlier
SNP_825	a22_j_860041	1074	0.460648	0.062586	0.276869	--	no_outlier
SNP_826	a22_j_860074	1273	0.277778	0.359091	1	Outlier	divergent
SNP_827	a22_j_860467	354	0.532407	0.181818	0.475133	--	no_outlier
SNP_828	a22_j_860467	825	0.527778	0.253588	0.64546	--	no_outlier
SNP_829	a22_j_860467	981	0.199074	0.181818	0.561113	--	no_outlier
SNP_830	a22_j_860467	1305	0.238426	0.269197	0.892822	--	no_outlier
SNP_831	a22_j_860467	1323	0.418981	0.159217	0.508595	--	no_outlier
SNP_832	a22_j_860467	1534	0.474537	0.185809	0.584246	--	no_outlier
SNP_833	a22_j_860467	1538	0.474537	0.185809	0.584246	--	no_outlier
SNP_834	a22_j_860467	1644	0.199074	0.181818	0.561113	--	no_outlier
SNP_835	a22_j_860519	250	0.488426	0.302025	0.755553	--	no_outlier
SNP_836	a22_j_860519	253	0.488426	0.302025	0.755553	--	no_outlier
SNP_837	a22_j_860519	676	0.224537	0.021556	0.39365	--	no_outlier
SNP_838	a22_j_860519	856	0.467593	0.586859	0.969522	--	no_outlier
SNP_839	a22_j_860519	1009	0.513889	0.144963	0.477363	--	no_outlier
SNP_840	a22_j_860519	1204	0.446759	0.236929	0.614979	--	no_outlier
SNP_841	a22_j_860519	1359	0.534722	0.256198	0.642824	--	no_outlier
SNP_842	a22_j_860719	239	0.511574	0.037433	0.167407	--	no_outlier
SNP_843	a22_j_860872	1788	0.259259	0.079545	0.409104	--	no_outlier
SNP_844	a22_j_861023	1352	0.530093	0.185391	0.483686	--	no_outlier
SNP_845	a22_j_861023	1683	0.543981	0.324565	0.695347	--	no_outlier
SNP_846	a22_j_861023	2023	0.479167	0.003953	0.097548	--	no_outlier
SNP_847	a22_j_861023	2264	0.333333	0.284091	0.487964	--	no_outlier
SNP_848	a22_j_861111	118	0.19213	0.033954	0.599992	--	no_outlier
SNP_849	a22_j_861111	253	0.293981	0.149606	0.570017	--	no_outlier
SNP_850	a22_j_861111	437	0.199074	0.181818	0.561113	--	no_outlier
SNP_851	a22_j_861111	631	0.208333	0.363636	0.983772	--	no_outlier
SNP_852	a22_j_861309	978	0.208333	0.363636	0.983772	--	no_outlier
SNP_853	a22_j_861564	41	0.328704	0.227913	0.696626	--	no_outlier
SNP_854	a22_j_861564	56	0.277778	0.359091	1	Outlier	divergent
SNP_855	a22_j_861564	85	0.238426	0.269197	0.892822	--	no_outlier
SNP_856	a22_j_861564	100	0.238426	0.269197	0.892822	--	no_outlier
SNP_857	a22_j_861564	211	0.238426	0.269197	0.892822	--	no_outlier
SNP_858	a22_j_861564	335	0.391204	0.089833	0.328646	--	no_outlier
SNP_859	a22_j_861564	358	0.231481	0.149091	0.398981	--	no_outlier
SNP_860	a22_j_861564	403	0.400463	0.186548	0.599083	--	no_outlier
SNP_861	a22_j_861564	415	0.414352	0.113255	0.373559	--	no_outlier
SNP_862	a22_j_861564	442	0.414352	0.113255	0.373559	--	no_outlier
SNP_863	a22_j_861564	532	0.513889	0.034398	0.112261	--	no_outlier
SNP_864	a22_j_861564	725	0.277778	0.359091	1	Outlier	divergent
SNP_865	a22_j_861564	906	0.277778	0.359091	1	Outlier	divergent
SNP_866	a22_j_861740	293	0.546296	0.285824	0.624441	--	no_outlier
SNP_867	a22_j_861875	892	0.527778	0.318182	0.770903	--	no_outlier
SNP_868	a22_j_861875	1650	0.194444	0.084416	0.815891	--	no_outlier
SNP_869	a22_j_861875	2534	0.541667	0.307692	0.734772	--	no_outlier
SNP_870	a22_j_861903	282	0.520833	0.2	0.547026	--	no_outlier
SNP_871	a22_b_843369	1153	0.462963	0.222727	0.614545	--	no_outlier
SNP_872	a22_b_843617	647	0.328704	0.227913	0.696626	--	no_outlier
SNP_873	a22_b_843617	746	0.363426	0.030689	0.259011	--	no_outlier
SNP_874	a22_b_843617	944	0.268519	0.224138	0.984519	--	no_outlier
SNP_875	a22_b_843617	962	0.238426	0.269197	0.892822	--	no_outlier
SNP_876	a22_b_844365	307	0.208333	0.363636	0.983772	--	no_outlier
SNP_877	a22_b_844437	261	0.453704	0.140074	0.476067	--	no_outlier
SNP_878	a22_b_844437	363	0.502315	0.20067	0.636476	--	no_outlier
SNP_879	a22_b_844709	212	0.405093	0.018182	0.064895	--	no_outlier
SNP_880	a22_b_844721	239	0.361111	0.003496	0.164326	--	no_outlier
SNP_881	a22_b_845206	284	0.418981	-0.030638	0.014753	--	no_outlier
SNP_882	a22_b_846090	95	0.543981	0.289749	0.630571	--	no_outlier
SNP_883	a22_b_846090	149	0.4375	0.151515	0.526209	--	no_outlier
SNP_884	a22_b_846090	186	0.199074	0.181818	0.561113	--	no_outlier
SNP_885	a22_b_846090	192	0.333333	0.284091	0.487964	--	no_outlier
SNP_886	a22_b_846090	278	0.458333	0.181818	0.534117	--	no_outlier
SNP_887	a22_b_846789	569	0.25	0.454545	0.790071	--	no_outlier
SNP_888	a22_b_846808	1010	0.412037	0.089888	0.311638	--	no_outlier
SNP_889	a22_b_846808	2312	0.5	0.280303	0.698223	--	no_outlier
SNP_890	a22_b_846808	2667	0.412037	0.089888	0.311638	--	no_outlier
SNP_891	a22_b_846808	2774	0.451389	0.278322	0.628483	--	no_outlier
SNP_892	a22_b_846808	3554	0.506944	0.088418	0.327455	--	no_outlier
SNP_893	a22_b_846808	3808	0.509259	-0.004132	0.085902	--	no_outlier
SNP_894	a22_b_846808	4139	0.5	0.280303	0.698223	--	no_outlier
SNP_895	a22_b_846808	5342	0.446759	-0.0683	0.004372	--	no_outlier
SNP_896	a22_b_846808	5951	0.481481	0.024476	0.171647	--	no_outlier
SNP_897	a22_b_846808	6266	0.340278	0.042672	0.223649	--	no_outlier
SNP_898	a22_b_846808	6343	0.493056	0.039693	0.226934	--	no_outlier
SNP_899	a22_b_846885	1362	0.189815	-0.017738	0.162192	--	no_outlier
SNP_900	a22_b_846885	1662	0.493056	0.1242	0.447682	--	no_outlier
SNP_901	a22_b_846885	1889	0.486111	0.166234	0.520397	--	no_outlier
SNP_902	a22_b_846911	244	0.833333	1	1	Outlier	divergent
SNP_903	a22_b_847010	950	0.451389	0.278322	0.628483	--	no_outlier
SNP_904	a22_b_847010	1101	0.268519	0.224138	0.984519	--	no_outlier
SNP_905	a22_b_847010	1104	0.388889	0.064935	0.304414	--	no_outlier
SNP_906	a22_b_847010	1138	0.388889	0.064935	0.304414	--	no_outlier
SNP_907	a22_b_847763	720	0.266204	0.188933	0.75738	--	no_outlier
SNP_908	a22_b_847763	1910	0.194444	0.084416	0.815891	--	no_outlier
SNP_909	a22_b_847763	2989	0.266204	0.188933	0.75738	--	no_outlier
SNP_910	a22_b_847763	3055	0.266204	0.188933	0.75738	--	no_outlier
SNP_911	a22_b_847781	151	0.305556	0.305785	0.808609	--	no_outlier
SNP_912	a22_b_847897	189	0.502315	0.298701	0.799353	--	no_outlier
SNP_913	a22_b_847897	194	0.314815	0.049465	0.249917	--	no_outlier
SNP_914	a22_b_847897	253	0.479167	0.003953	0.097548	--	no_outlier
SNP_915	a22_b_848544	141	0.37963	-0.037694	0.009502	--	no_outlier
SNP_916	a22_b_848544	254	0.25463	0.003306	0.616194	--	no_outlier
SNP_917	a22_b_848544	617	0.224537	0.021556	0.39365	--	no_outlier
SNP_918	a22_b_848544	716	0.37963	-0.037694	0.009502	--	no_outlier
SNP_919	a22_b_848544	935	0.25463	0.003306	0.616194	--	no_outlier
SNP_920	a22_b_848544	1037	0.194444	0.084416	0.815891	--	no_outlier
SNP_921	a22_b_850516	41	0.456019	0.318874	0.770031	--	no_outlier
SNP_922	a22_b_851228	139	0.398148	0.400634	0.864923	--	no_outlier
SNP_923	a22_b_851571	94	0.418981	-0.030638	0.014753	--	no_outlier
SNP_924	a22_b_851571	708	0.19213	0.033954	0.599992	--	no_outlier
SNP_925	a22_b_851571	755	0.37037	0.110227	0.485755	--	no_outlier
SNP_926	a22_b_851571	946	0.488426	-0.070228	0.012832	--	no_outlier
SNP_927	a22_b_851571	1025	0.453704	-0.001855	0	Outlier	balancing
SNP_928	a22_b_851786	295	0.488426	0.302025	0.755553	--	no_outlier
SNP_929	a22_b_851786	307	0.375	0.727273	0.881808	--	no_outlier
SNP_930	a22_b_851786	1009	0.481481	0.378496	0.822079	--	no_outlier
SNP_931	a22_b_851786	1150	0.199074	0.181818	0.561113	--	no_outlier
SNP_932	a22_b_851921	52	0.321759	0.140615	0.533022	--	no_outlier
SNP_933	a22_b_851999	120	0.231481	0.149091	0.398981	--	no_outlier
SNP_934	a22_b_851999	222	0.208333	0.363636	0.983772	--	no_outlier
SNP_935	a22_b_852133	140	0.402778	0.445141	0.989694	--	no_outlier
SNP_936	a22_b_852133	278	0.289352	0.083636	0.598404	--	no_outlier
SNP_937	a22_b_852225	23	0.467593	0.262826	0.664938	--	no_outlier
SNP_938	a22_b_852225	166	0.541667	0.307692	0.734772	--	no_outlier
SNP_939	a22_b_852225	227	0.467593	0.262826	0.664938	--	no_outlier
SNP_940	a22_b_852225	435	0.490741	0.320755	0.742047	--	no_outlier
SNP_941	a22_b_852225	533	0.363426	0.312102	0.782957	--	no_outlier
SNP_942	a22_b_852225	757	0.361111	0.003496	0.164326	--	no_outlier
SNP_943	a22_b_852225	829	0.361111	0.003496	0.164326	--	no_outlier
SNP_944	a22_b_852225	871	0.398148	0.400634	0.864923	--	no_outlier
SNP_945	a22_b_852225	895	0.398148	0.400634	0.864923	--	no_outlier
SNP_946	a22_b_852225	943	0.377315	0.457892	0.938595	--	no_outlier
SNP_947	a22_b_852225	1066	0.398148	0.400634	0.864923	--	no_outlier
SNP_948	a22_b_852336	57	0.354167	0.208556	0.449351	--	no_outlier
SNP_949	a22_b_852336	730	0.372685	0.136081	0.593157	--	no_outlier
SNP_950	a22_b_852336	745	0.361111	0.286713	0.694992	--	no_outlier
SNP_951	a22_b_852617	166	0.229167	0.107438	0.567925	--	no_outlier
SNP_952	a22_b_852617	217	0.418981	0.159217	0.508595	--	no_outlier
SNP_953	a22_b_852617	724	0.321759	0.140615	0.533022	--	no_outlier
SNP_954	a22_b_852866	896	0.219907	-0.067943	0	Outlier	balancing
SNP_955	a22_b_852866	1025	0.5	0.181818	0.53058	--	no_outlier
SNP_956	a22_b_852866	1034	0.456019	0.019843	0.11989	--	no_outlier
SNP_957	a22_b_852866	1163	0.326389	0.199226	0.554211	--	no_outlier
SNP_958	a22_b_852866	1679	0.407407	0.042355	0.196343	--	no_outlier
SNP_959	a22_b_852866	1946	0.263889	0.15311	0.58232	--	no_outlier
SNP_960	a22_b_852993	807	0.37963	-0.037694	0.009502	--	no_outlier
SNP_961	a22_b_852993	1335	0.509259	0.018182	0.140217	--	no_outlier
SNP_962	a22_b_852993	1530	0.520833	0.090909	0.304485	--	no_outlier
SNP_963	a22_b_853056	161	0.460648	0.062586	0.276869	--	no_outlier
SNP_964	a22_b_853056	281	0.502315	0.20067	0.636476	--	no_outlier
SNP_965	a22_b_853056	569	0.303241	0.275503	0.764384	--	no_outlier
SNP_966	a22_b_853056	863	0.525463	0.149379	0.412357	--	no_outlier
SNP_967	a22_b_853056	920	0.525463	0.149379	0.412357	--	no_outlier
SNP_968	a22_b_853056	1010	0.525463	0.149379	0.412357	--	no_outlier
SNP_969	a22_b_853056	1088	0.525463	0.149379	0.412357	--	no_outlier
SNP_970	a22_b_853056	1201	0.520833	0.2	0.547026	--	no_outlier
SNP_971	a22_b_853056	1229	0.303241	0.275503	0.764384	--	no_outlier
SNP_972	a22_b_853056	1361	0.534722	0.192444	0.492058	--	no_outlier
SNP_973	a22_b_853056	1376	0.534722	0.192444	0.492058	--	no_outlier
SNP_974	a22_b_853056	1418	0.534722	0.192444	0.492058	--	no_outlier
SNP_975	a22_b_853056	1547	0.534722	0.192444	0.492058	--	no_outlier
SNP_976	a22_b_853056	1613	0.303241	0.275503	0.764384	--	no_outlier
SNP_977	a22_b_853056	1847	0.488426	0.302025	0.755553	--	no_outlier
SNP_978	a22_b_853056	2432	0.534722	0.192444	0.492058	--	no_outlier
SNP_979	a22_b_853056	2462	0.534722	0.192444	0.492058	--	no_outlier
SNP_980	a22_b_853056	2534	0.534722	0.192444	0.492058	--	no_outlier
SNP_981	a22_b_854841	458	0.368056	0.084048	0.445999	--	no_outlier
SNP_982	a22_b_854841	582	0.37037	0.110227	0.485755	--	no_outlier
SNP_983	a22_b_854841	902	0.479167	0.003953	0.097548	--	no_outlier
SNP_984	a22_b_854841	1517	0.444444	0.053977	0.185856	--	no_outlier
SNP_985	a22_b_854841	1637	0.208333	0.363636	0.983772	--	no_outlier
SNP_986	a22_b_855055	256	0.31713	0.450564	0.839546	--	no_outlier
SNP_987	a22_b_855055	277	0.393519	0.35508	0.825773	--	no_outlier
SNP_988	a22_b_855055	319	0.435185	0.730174	0.93549	--	no_outlier
SNP_989	a24_f_1709	191	0.474537	-0.037694	0	Outlier	balancing
SNP_990	a24_f_1709	443	0.219907	-0.067943	0	Outlier	balancing
SNP_991	a24_f_1709	689	0.189815	-0.017738	0.162192	--	no_outlier
SNP_992	a24_f_1709	755	0.199074	0.181818	0.561113	--	no_outlier
SNP_993	a24_f_1709	1130	0.268519	0.224138	0.984519	--	no_outlier
SNP_994	a24_f_1709	1640	0.268519	0.224138	0.984519	--	no_outlier
SNP_995	a24_f_25136	70	0.506944	0.036115	0.186193	--	no_outlier
SNP_996	a24_f_25136	307	0.506944	0.036115	0.186193	--	no_outlier
SNP_997	a24_f_25136	406	0.506944	0.036115	0.186193	--	no_outlier
SNP_998	a24_f_49992	74	0.518519	0.130682	0.409687	--	no_outlier
SNP_999	a24_f_49992	611	0.451389	-0.023776	0.057984	--	no_outlier
SNP_1000	a24_f_49992	872	0.497685	-0.042706	0.042645	--	no_outlier
SNP_1001	a24_f_49992	906	0.497685	-0.042706	0.042645	--	no_outlier
SNP_1002	a24_f_49992	1010	0.224537	0.021556	0.39365	--	no_outlier
SNP_1003	a24_f_49992	1041	0.199074	0.181818	0.561113	--	no_outlier
SNP_1004	a24_f_49992	1202	0.199074	0.181818	0.561113	--	no_outlier
SNP_1005	a24_f_49992	1472	0.418981	-0.030638	0.014753	--	no_outlier
SNP_1006	a24_f_49992	1511	0.377315	0.457892	0.938595	--	no_outlier
SNP_1007	a24_f_49992	1520	0.43287	-0.058824	0	Outlier	balancing
SNP_1008	a24_f_49992	1685	0.314815	0.049465	0.249917	--	no_outlier
SNP_1009	a24_f_49992	1824	0.493056	0.1242	0.447682	--	no_outlier
SNP_1010	a24_f_75698	357	0.506944	0.155666	0.488833	--	no_outlier
SNP_1011	a24_f_105666	155	0.465278	-0.017639	0.021715	--	no_outlier
SNP_1012	a24_f_105666	304	0.208333	0.363636	0.983772	--	no_outlier
SNP_1013	a24_f_105666	1086	0.49537	-0.062872	0.022828	--	no_outlier
SNP_1014	a24_f_132776	441	0.282407	-0.019374	0	Outlier	balancing
SNP_1015	a24_f_132776	555	0.314815	0.049465	0.249917	--	no_outlier
SNP_1016	a24_f_132776	559	0.520833	0.149091	0.447258	--	no_outlier
SNP_1017	a24_f_132776	635	0.351852	0.181818	0.460216	--	no_outlier
SNP_1018	a24_f_132776	817	0.506944	-0.023661	0.053752	--	no_outlier
SNP_1019	a24_f_132776	1573	0.194444	0.084416	0.815891	--	no_outlier
SNP_1020	a24_f_132776	2504	0.465278	-0.017639	0.021715	--	no_outlier
SNP_1021	a24_f_132776	2545	0.386574	0.039739	0.188381	--	no_outlier
SNP_1022	a24_f_132776	2839	0.506944	-0.001245	0.096069	--	no_outlier
SNP_1023	a24_f_132776	3241	0.506944	-0.001245	0.096069	--	no_outlier
SNP_1024	a24_f_132776	4150	0.509259	-0.004132	0.085902	--	no_outlier
SNP_1025	a24_f_132776	4489	0.525463	0.380056	0.824822	--	no_outlier
SNP_1026	a24_f_132776	5038	0.368056	0.361921	0.888919	--	no_outlier
SNP_1027	a24_f_132776	5098	0.425926	0.226285	0.635777	--	no_outlier
SNP_1028	a24_f_132776	5293	0.44213	0.194669	0.593328	--	no_outlier
SNP_1029	a24_f_132776	5335	0.409722	0.278891	0.836981	--	no_outlier
SNP_1030	a24_f_132776	5938	0.224537	0.021556	0.39365	--	no_outlier
SNP_1031	a24_f_139719	201	0.435185	0.312379	0.658096	--	no_outlier
SNP_1032	a24_f_139719	516	0.509259	0.055372	0.24498	--	no_outlier
SNP_1033	a24_f_139719	903	0.30787	-0.045796	0.069028	--	no_outlier
SNP_1034	a24_f_139719	1050	0.645833	0.049853	0.105778	--	no_outlier
SNP_1035	a24_f_139719	1911	0.365741	0.057537	0.37503	--	no_outlier
SNP_1036	a24_f_139719	1978	0.224537	0.021556	0.39365	--	no_outlier
SNP_1037	a24_f_139719	2175	0.363426	0.312102	0.782957	--	no_outlier
SNP_1038	a24_f_139719	2225	0.314815	0.049465	0.249917	--	no_outlier
SNP_1039	a24_f_139719	2313	0.67662	0.075172	0.153699	--	no_outlier
SNP_1040	a24_f_177644	107	0.506944	0.088418	0.327455	--	no_outlier
SNP_1041	a24_f_177644	272	0.539352	0.25556	0.618681	--	no_outlier
SNP_1042	a24_f_177644	948	0.451389	0.118881	0.372725	--	no_outlier
SNP_1043	a24_f_177644	1484	0.418981	0.367152	0.905825	--	no_outlier
SNP_1044	a24_f_251384	452	0.488426	-0.000431	0.106213	--	no_outlier
SNP_1045	a24_f_251384	814	0.189815	-0.017738	0.162192	--	no_outlier
SNP_1046	a24_f_251384	1083	0.298611	0.213531	0.821054	--	no_outlier
SNP_1047	a24_f_341965	31	0.386574	0.284703	0.70822	--	no_outlier
SNP_1048	a24_f_341965	167	0.328704	0.227913	0.696626	--	no_outlier
SNP_1049	a24_f_341965	210	0.208333	0.363636	0.983772	--	no_outlier
SNP_1050	a24_f_341965	238	0.439815	0.354067	0.877799	--	no_outlier
SNP_1051	a24_f_341965	269	0.474537	0.185809	0.584246	--	no_outlier
SNP_1052	a24_f_341965	476	0.534722	0.305785	0.747552	--	no_outlier
SNP_1053	a24_f_341965	554	0.543981	0.289749	0.630571	--	no_outlier
SNP_1054	a24_f_341965	555	0.393519	0.35508	0.825773	--	no_outlier
SNP_1055	a24_f_341965	614	0.208333	0.363636	0.983772	--	no_outlier
SNP_1056	a24_f_341965	1537	0.472222	0.302139	0.774716	--	no_outlier
SNP_1057	a24_f_352385	611	0.199074	0.181818	0.561113	--	no_outlier
SNP_1058	a24_f_352385	1391	0.384259	0.014239	0.134116	--	no_outlier
SNP_1059	a24_f_352385	1468	0.342593	0.071253	0.247582	--	no_outlier
SNP_1060	a24_f_352385	1811	0.342593	0.071253	0.247582	--	no_outlier
SNP_1061	a24_f_352385	1883	0.384259	0.014239	0.134116	--	no_outlier
SNP_1062	a24_f_352385	2009	0.384259	0.014239	0.134116	--	no_outlier
SNP_1063	a24_f_352385	2072	0.342593	0.071253	0.247582	--	no_outlier
SNP_1064	a24_f_352385	2216	0.342593	0.071253	0.247582	--	no_outlier
SNP_1065	a24_f_352385	2300	0.384259	0.014239	0.134116	--	no_outlier
SNP_1066	a24_f_352385	2366	0.384259	0.014239	0.134116	--	no_outlier
SNP_1067	a24_f_352385	2405	0.342593	0.071253	0.247582	--	no_outlier
SNP_1068	a24_f_352385	2588	0.342593	0.071253	0.247582	--	no_outlier
SNP_1069	a24_f_352385	2607	0.384259	0.014239	0.134116	--	no_outlier
SNP_1070	a24_f_405290	465	0.444444	0.053977	0.185856	--	no_outlier
SNP_1071	a24_f_405290	523	0.37963	0.211752	0.507444	--	no_outlier
SNP_1072	a24_f_405290	625	0.231481	0.149091	0.398981	--	no_outlier
SNP_1073	a24_f_405290	634	0.231481	0.149091	0.398981	--	no_outlier
SNP_1074	a24_f_405290	663	0.238426	0.269197	0.892822	--	no_outlier
SNP_1075	a24_f_405290	771	0.287037	0.049853	0.518908	--	no_outlier
SNP_1076	a24_f_405290	772	0.287037	0.049853	0.518908	--	no_outlier
SNP_1077	a24_f_405290	829	0.287037	0.049853	0.518908	--	no_outlier
SNP_1078	a24_f_405290	1003	0.282407	-0.019374	0	Outlier	balancing
SNP_1079	a24_f_501979	864	0.490741	0.104631	0.364173	--	no_outlier
SNP_1080	a24_f_501979	1662	0.467593	0.125113	0.41915	--	no_outlier
SNP_1081	a24_f_513445	999	0.453704	0.298701	0.727345	--	no_outlier
SNP_1082	a24_f_539816	1044	0.546296	0.306626	0.665318	--	no_outlier
SNP_1083	a24_f_539816	1602	0.377315	0.457892	0.938595	--	no_outlier
SNP_1084	a24_f_539816	1674	0.238426	0.269197	0.892822	--	no_outlier
SNP_1085	a24_f_539816	1755	0.377315	0.457892	0.938595	--	no_outlier
SNP_1086	a24_f_539816	1784	0.377315	0.457892	0.938595	--	no_outlier
SNP_1087	a24_f_540373	37	0.194444	0.084416	0.815891	--	no_outlier
SNP_1088	a24_f_540373	308	0.564815	0.577496	0.92659	--	no_outlier
SNP_1089	a24_f_540373	417	0.458333	0.181818	0.534117	--	no_outlier
SNP_1090	a24_f_540373	865	0.363426	0.312102	0.782957	--	no_outlier
SNP_1091	a24_f_540373	894	0.280093	-0.054846	0.095971	--	no_outlier
SNP_1092	a24_f_540373	913	0.472222	0.302139	0.774716	--	no_outlier
SNP_1093	a24_f_540373	1087	0.388889	0.308442	0.822394	--	no_outlier
SNP_1094	a24_f_540373	2341	0.425926	0.226285	0.635777	--	no_outlier
SNP_1095	a24_f_540373	3412	0.321759	0.140615	0.533022	--	no_outlier
SNP_1096	a24_f_540373	4103	0.342593	0.391892	0.981348	--	no_outlier
SNP_1097	a24_f_544312	322	0.194444	0.084416	0.815891	--	no_outlier
SNP_1098	a24_f_544312	420	0.4375	0.532468	0.939262	--	no_outlier
SNP_1099	a24_f_544312	769	0.4375	0.532468	0.939262	--	no_outlier
SNP_1100	a24_f_544312	930	0.476852	0.086496	0.315768	--	no_outlier
SNP_1101	a24_f_562140	377	0.377315	-0.064138	0.019016	--	no_outlier
SNP_1102	a24_f_562140	914	0.523148	0.109413	0.345414	--	no_outlier
SNP_1103	a24_f_562140	944	0.314815	0.049465	0.249917	--	no_outlier
SNP_1104	a24_f_562140	962	0.314815	0.049465	0.249917	--	no_outlier
SNP_1105	a24_f_562140	1055	0.497685	0.010571	0.139659	--	no_outlier
SNP_1106	a24_f_562140	1088	0.425926	0.039526	0.228955	--	no_outlier
SNP_1107	a24_f_562140	1181	0.497685	0.010571	0.139659	--	no_outlier
SNP_1108	a24_f_562140	1377	0.194444	0.084416	0.815891	--	no_outlier
SNP_1109	a24_f_562140	1406	0.474537	-0.037694	0	Outlier	balancing
SNP_1110	a24_f_671797	268	0.386574	0.039739	0.188381	--	no_outlier
SNP_1111	a24_f_716903	1070	0.4375	0.151515	0.526209	--	no_outlier
SNP_1112	a24_f_719524	43	0.194444	0.084416	0.815891	--	no_outlier
SNP_1113	a24_f_719524	65	0.435185	-0.035783	0	Outlier	balancing
SNP_1114	a24_f_719524	149	0.435185	-0.035783	0	Outlier	balancing
SNP_1115	a24_f_719524	269	0.467593	0.0036	0.076017	--	no_outlier
SNP_1116	a24_f_719524	342	0.479167	0.003953	0.097548	--	no_outlier
SNP_1117	a24_f_719524	564	0.435185	-0.035783	0	Outlier	balancing
SNP_1118	a24_f_719524	603	0.453704	-0.001855	0	Outlier	balancing
SNP_1119	a24_f_764332	552	0.238426	0.269197	0.892822	--	no_outlier
SNP_1120	a24_f_764332	708	0.231481	0.149091	0.398981	--	no_outlier
SNP_1121	a24_f_764332	855	0.231481	0.149091	0.398981	--	no_outlier
SNP_1122	a24_f_764332	1614	0.231481	0.149091	0.398981	--	no_outlier
SNP_1123	a24_f_764332	1834	0.527778	0.253588	0.64546	--	no_outlier
SNP_1124	a24_f_764332	1836	0.527778	0.253588	0.64546	--	no_outlier
SNP_1125	a24_f_767007	392	0.25	0.454545	0.790071	--	no_outlier
SNP_1126	a24_f_767007	690	0.398148	-0.056025	0.004985	--	no_outlier
SNP_1127	a24_f_767007	1705	0.44213	0.03189	0.115243	--	no_outlier
SNP_1128	a24_f_767007	2605	0.319444	0.110672	0.458445	--	no_outlier
SNP_1129	a24_f_768816	92	0.525463	0.235883	0.603402	--	no_outlier
SNP_1130	a24_f_768816	275	0.386574	0.284703	0.70822	--	no_outlier
SNP_1131	a24_f_769488	1199	0.224537	0.021556	0.39365	--	no_outlier
SNP_1132	a24_f_769577	495	0.520833	0.090909	0.304485	--	no_outlier
SNP_1133	a24_f_769577	905	0.303241	0.275503	0.764384	--	no_outlier
SNP_1134	a24_f_769577	1136	0.194444	0.084416	0.815891	--	no_outlier
SNP_1135	a24_f_769577	1343	0.194444	0.084416	0.815891	--	no_outlier
SNP_1136	a24_f_769577	1496	0.263889	0.15311	0.58232	--	no_outlier
SNP_1137	a24_f_769577	1664	0.409722	0.278891	0.836981	--	no_outlier
SNP_1138	a24_f_769577	1943	0.189815	-0.017738	0.162192	--	no_outlier
SNP_1139	a24_f_769577	2036	0.199074	0.181818	0.561113	--	no_outlier
SNP_1140	a24_f_769577	2226	0.502315	0.20067	0.636476	--	no_outlier
SNP_1141	a24_f_769577	2246	0.527778	0.167464	0.441108	--	no_outlier
SNP_1142	a24_f_769577	2271	0.534722	0.199528	0.508698	--	no_outlier
SNP_1143	a24_f_769577	2543	0.520833	0.345455	0.786651	--	no_outlier
SNP_1144	a24_f_769577	3360	0.534722	0.199528	0.508698	--	no_outlier
SNP_1145	a24_f_770682	1063	0.284722	0.015521	0.442977	--	no_outlier
SNP_1146	a24_f_770682	1095	0.194444	0.084416	0.815891	--	no_outlier
SNP_1147	a24_f_770682	1329	0.416667	0.136364	0.367995	--	no_outlier
SNP_1148	a24_f_770682	1489	0.416667	-0.054546	0.044713	--	no_outlier
SNP_1149	a24_f_771385	47	0.490741	0.104631	0.364173	--	no_outlier
SNP_1150	a24_f_771385	428	0.5	0.098485	0.360513	--	no_outlier
SNP_1151	a24_f_771385	690	0.509259	-0.004132	0.085902	--	no_outlier
SNP_1152	a24_f_771385	996	0.5	0.098485	0.360513	--	no_outlier
SNP_1153	a24_f_771385	1170	0.5	0.098485	0.360513	--	no_outlier
SNP_1154	a24_f_771385	1219	0.5	0.098485	0.360513	--	no_outlier
SNP_1155	a24_f_771385	1374	0.5	0.098485	0.360513	--	no_outlier
SNP_1156	a24_f_771385	1392	0.5	0.098485	0.360513	--	no_outlier
SNP_1157	a24_f_771385	1425	0.194444	0.084416	0.815891	--	no_outlier
SNP_1158	a24_f_771385	1580	0.453704	0.298701	0.727345	--	no_outlier
SNP_1159	a24_f_771385	1815	0.453704	0.298701	0.727345	--	no_outlier
SNP_1160	a24_f_771385	2189	0.453704	0.298701	0.727345	--	no_outlier
SNP_1161	a24_f_771385	2781	0.425926	0.226285	0.635777	--	no_outlier
SNP_1162	a24_f_771385	2832	0.453704	0.298701	0.727345	--	no_outlier
SNP_1163	a24_f_771385	2850	0.453704	0.298701	0.727345	--	no_outlier
SNP_1164	a24_f_771385	3192	0.453704	0.298701	0.727345	--	no_outlier
SNP_1165	a24_f_771385	3206	0.199074	0.181818	0.561113	--	no_outlier
SNP_1166	a24_f_772741	451	0.391204	0.089833	0.328646	--	no_outlier
SNP_1167	a24_f_773179	86	0.344907	0.099451	0.388175	--	no_outlier
SNP_1168	a24_f_773179	695	0.238426	0.269197	0.892822	--	no_outlier
SNP_1169	a24_f_773179	1308	0.287037	0.049853	0.518908	--	no_outlier
SNP_1170	a24_f_773179	1365	0.238426	0.269197	0.892822	--	no_outlier
SNP_1171	a24_f_773179	1560	0.469907	0.02463	0.141042	--	no_outlier
SNP_1172	a24_f_773179	2322	0.525463	0.235883	0.603402	--	no_outlier
SNP_1173	a24_f_773179	2628	0.527778	0.318182	0.770903	--	no_outlier
SNP_1174	a24_f_773260	66	0.194444	0.084416	0.815891	--	no_outlier
SNP_1175	a24_f_773260	124	0.333333	-0.045455	0	Outlier	balancing
SNP_1176	a24_f_773260	1272	0.456019	0.161052	0.476954	--	no_outlier
SNP_1177	a24_f_773347	236	0.282407	-0.019374	0	Outlier	balancing
SNP_1178	a24_f_773545	604	0.333333	0.284091	0.487964	--	no_outlier
SNP_1179	a24_f_773545	784	0.229167	0.107438	0.567925	--	no_outlier
SNP_1180	a24_f_773545	820	0.284722	0.015521	0.442977	--	no_outlier
SNP_1181	a24_f_773545	992	0.194444	0.084416	0.815891	--	no_outlier
SNP_1182	a24_f_773624	255	0.55787	0.36854	0.774744	--	no_outlier
SNP_1183	a24_f_773624	324	0.418981	-0.030638	0.014753	--	no_outlier
SNP_1184	a24_f_773624	508	0.488426	-0.070228	0.012832	--	no_outlier
SNP_1185	a24_f_773624	639	0.49537	-0.009346	0.110809	--	no_outlier
SNP_1186	a24_f_773624	684	0.395833	0.138756	0.429958	--	no_outlier
SNP_1187	a24_f_773624	1140	0.428241	0.062408	0.311733	--	no_outlier
SNP_1188	a24_f_773624	1177	0.284722	0.015521	0.442977	--	no_outlier
SNP_1189	a24_f_773624	1242	0.268519	0.224138	0.984519	--	no_outlier
SNP_1190	a24_f_773624	1290	0.479167	-0.083004	0.003189	--	no_outlier
SNP_1191	a24_f_773624	1565	0.483796	0.264028	0.7113	--	no_outlier
SNP_1192	a24_f_773624	1572	0.518519	0.247565	0.666493	--	no_outlier
SNP_1193	a24_f_773624	1726	0.416667	0.345455	0.79098	--	no_outlier
SNP_1194	a24_f_773878	96	0.289352	0.083636	0.598404	--	no_outlier
SNP_1195	a24_f_773878	303	0.523148	0.109413	0.345414	--	no_outlier
SNP_1196	a24_f_773878	324	0.523148	0.109413	0.345414	--	no_outlier
SNP_1197	a24_f_773878	351	0.520833	0.112727	0.361562	--	no_outlier
SNP_1198	a24_f_773878	435	0.516204	0.075418	0.257734	--	no_outlier
SNP_1199	a24_f_773878	621	0.224537	0.021556	0.39365	--	no_outlier
SNP_1200	a24_f_773878	918	0.349537	0.154726	0.369708	--	no_outlier
SNP_1201	a24_f_773878	1017	0.263889	0.15311	0.58232	--	no_outlier
SNP_1202	a24_f_773878	1186	0.400463	-0.031004	0	Outlier	balancing
SNP_1203	a24_f_773878	1224	0.263889	0.15311	0.58232	--	no_outlier
SNP_1204	a24_f_773878	1326	0.375	0.161616	0.541072	--	no_outlier
SNP_1205	a24_f_773878	1758	0.189815	-0.017738	0.162192	--	no_outlier
SNP_1206	a24_f_773878	1806	0.414352	0.113255	0.373559	--	no_outlier
SNP_1207	a24_f_773878	2115	0.474537	0.321508	0.767674	--	no_outlier
SNP_1208	a24_f_773878	2187	0.460648	0.202375	0.590649	--	no_outlier
SNP_1209	a24_f_773878	2295	0.224537	0.021556	0.39365	--	no_outlier
SNP_1210	a24_f_774235	28	0.208333	0.363636	0.983772	--	no_outlier
SNP_1211	a24_f_774235	34	0.490741	0.204974	0.572012	--	no_outlier
SNP_1212	a24_f_774235	442	0.298611	0.213531	0.821054	--	no_outlier
SNP_1213	a24_f_774235	523	0.530093	0.271139	0.668228	--	no_outlier
SNP_1214	a24_f_774235	600	0.289352	0.083636	0.598404	--	no_outlier
SNP_1215	a24_f_774235	914	0.530093	0.271139	0.668228	--	no_outlier
SNP_1216	a24_f_774235	983	0.194444	0.084416	0.815891	--	no_outlier
SNP_1217	a24_f_774235	1081	0.328704	0.227913	0.696626	--	no_outlier
SNP_1218	a24_f_774235	1423	0.527778	0.203349	0.529149	--	no_outlier
SNP_1219	a24_f_774235	1450	0.453704	0.298701	0.727345	--	no_outlier
SNP_1220	a24_f_774235	1489	0.333333	0.284091	0.487964	--	no_outlier
SNP_1221	a24_f_774235	1621	0.418981	0.367152	0.905825	--	no_outlier
SNP_1222	a24_f_774235	1746	0.460648	0.202375	0.590649	--	no_outlier
SNP_1223	a24_f_774531	102	0.31713	0.080292	0.253799	--	no_outlier
SNP_1224	a24_f_774531	583	0.199074	0.181818	0.561113	--	no_outlier
SNP_1225	a24_f_774531	1165	0.31713	0.080292	0.253799	--	no_outlier
SNP_1226	a24_f_774531	1492	0.31713	0.080292	0.253799	--	no_outlier
SNP_1227	a24_f_774531	1835	0.199074	0.181818	0.561113	--	no_outlier
SNP_1228	a24_f_774531	1979	0.231481	0.149091	0.398981	--	no_outlier
SNP_1229	a24_f_774713	178	0.349537	0.154726	0.369708	--	no_outlier
SNP_1230	a24_f_774797	99	0.44213	0.194669	0.593328	--	no_outlier
SNP_1231	a24_f_774797	116	0.516204	0.229515	0.659491	--	no_outlier
SNP_1232	a24_f_774797	294	0.532407	0.288538	0.710117	--	no_outlier
SNP_1233	a24_f_774797	309	0.543981	0.324565	0.695347	--	no_outlier
SNP_1234	a24_f_774797	393	0.418981	0.159217	0.508595	--	no_outlier
SNP_1235	a24_f_774797	408	0.428241	0.062408	0.311733	--	no_outlier
SNP_1236	a24_f_774797	582	0.418981	0.159217	0.508595	--	no_outlier
SNP_1237	a24_f_774797	771	0.418981	0.159217	0.508595	--	no_outlier
SNP_1238	a24_f_774797	924	0.520833	0.112727	0.361562	--	no_outlier
SNP_1239	a24_f_774797	966	0.405093	0.233247	0.710575	--	no_outlier
SNP_1240	a24_f_774818	94	0.259259	0.079545	0.409104	--	no_outlier
SNP_1241	a24_f_774818	1056	0.548611	0.32336	0.734605	--	no_outlier
SNP_1242	a24_f_774818	1217	0.259259	0.079545	0.409104	--	no_outlier
SNP_1243	a24_f_774818	1400	0.342593	0.391892	0.981348	--	no_outlier
SNP_1244	a24_f_775390	1190	0.516204	0.075418	0.257734	--	no_outlier
SNP_1245	a24_f_775397	172	0.199074	0.181818	0.561113	--	no_outlier
SNP_1246	a24_f_775397	563	0.483796	0.044802	0.20582	--	no_outlier
SNP_1247	a24_f_775397	716	0.189815	-0.017738	0.162192	--	no_outlier
SNP_1248	a24_f_775397	737	0.506944	-0.031133	0.042295	--	no_outlier
SNP_1249	a24_f_775397	869	0.446759	-0.0683	0.004372	--	no_outlier
SNP_1250	a24_f_775397	1127	0.298611	0.213531	0.821054	--	no_outlier
SNP_1251	a24_f_775397	1583	0.37963	-0.037694	0.009502	--	no_outlier
SNP_1252	a24_f_775397	1756	0.483796	0.264028	0.7113	--	no_outlier
SNP_1253	a24_f_775397	1932	0.414352	0.113255	0.373559	--	no_outlier
SNP_1254	a24_f_775397	2003	0.289352	0.083636	0.598404	--	no_outlier
SNP_1255	a24_f_775461	662	0.449074	-0.045923	0.022405	--	no_outlier
SNP_1256	a24_f_775461	722	0.449074	-0.045923	0.022405	--	no_outlier
SNP_1257	a24_f_775461	812	0.449074	-0.045923	0.022405	--	no_outlier
SNP_1258	a24_f_775461	1229	0.266204	0.188933	0.75738	--	no_outlier
SNP_1259	a24_f_775461	1285	0.291667	0.545455	0.690897	--	no_outlier
SNP_1260	a24_f_775531	371	0.381944	-0.01157	0.110505	--	no_outlier
SNP_1261	a24_f_775531	374	0.340278	0.042672	0.223649	--	no_outlier
SNP_1262	a24_f_775531	527	0.479167	0.003953	0.097548	--	no_outlier
SNP_1263	a24_f_775882	151	0.238426	0.269197	0.892822	--	no_outlier
SNP_1264	a24_f_775882	192	0.194444	0.084416	0.815891	--	no_outlier
SNP_1265	a24_f_775882	450	0.238426	0.269197	0.892822	--	no_outlier
SNP_1266	a24_f_775882	723	0.43287	0.291201	0.723472	--	no_outlier
SNP_1267	a24_f_775882	1200	0.238426	0.269197	0.892822	--	no_outlier
SNP_1268	a24_f_775882	1327	0.238426	0.269197	0.892822	--	no_outlier
SNP_1269	a24_f_775882	1388	0.238426	0.269197	0.892822	--	no_outlier
SNP_1270	a24_f_775882	1398	0.238426	0.269197	0.892822	--	no_outlier
SNP_1271	a24_f_775882	1497	0.19213	0.033954	0.599992	--	no_outlier
SNP_1272	a24_f_776440	302	0.231481	0.149091	0.398981	--	no_outlier
SNP_1273	a24_f_776440	638	0.31713	0.080292	0.253799	--	no_outlier
SNP_1274	a24_f_776440	816	0.4375	-0.012987	0	Outlier	balancing
SNP_1275	a24_f_776440	1026	0.231481	0.149091	0.398981	--	no_outlier
SNP_1276	a24_f_776440	1515	0.31713	0.080292	0.253799	--	no_outlier
SNP_1277	a24_f_776440	3025	0.31713	0.080292	0.253799	--	no_outlier
SNP_1278	a24_f_776457	617	0.430556	0.269795	0.70024	--	no_outlier
SNP_1279	a24_f_776457	839	0.405093	0.233247	0.710575	--	no_outlier
SNP_1280	a24_f_776457	1123	0.298611	0.213531	0.821054	--	no_outlier
SNP_1281	a24_f_776457	2018	0.456019	0.161052	0.476954	--	no_outlier
SNP_1282	a24_f_776457	2111	0.208333	0.363636	0.983772	--	no_outlier
SNP_1283	a24_f_776652	1354	0.368056	0.084048	0.445999	--	no_outlier
SNP_1284	a24_f_776919	198	0.361111	0.003496	0.164326	--	no_outlier
SNP_1285	a24_f_776995	357	0.208333	0.363636	0.983772	--	no_outlier
SNP_1286	a24_f_776995	568	0.284722	0.015521	0.442977	--	no_outlier
SNP_1287	a24_f_777048	393	0.462963	0.222727	0.614545	--	no_outlier
SNP_1288	a24_f_777048	1458	0.474537	-0.037694	0	Outlier	balancing
SNP_1289	a24_f_777048	1491	0.488426	-0.000431	0.106213	--	no_outlier
SNP_1290	a24_f_777048	1782	0.537037	0.273511	0.651258	--	no_outlier
SNP_1291	a24_f_777048	1833	0.518519	0.247565	0.666493	--	no_outlier
SNP_1292	a24_f_777048	1848	0.289352	0.083636	0.598404	--	no_outlier
SNP_1293	a24_f_777048	1938	0.266204	0.188933	0.75738	--	no_outlier
SNP_1294	a24_f_777048	2051	0.402778	-0.00627	0.054154	--	no_outlier
SNP_1295	a24_f_777205	495	0.488426	-0.000431	0.106213	--	no_outlier
SNP_1296	a24_f_777205	843	0.502315	-0.002933	0.124854	--	no_outlier
SNP_1297	a24_f_777205	979	0.506944	-0.031133	0.042295	--	no_outlier
SNP_1298	a24_f_777205	1332	0.474537	-0.037694	0	Outlier	balancing
SNP_1299	a24_f_777205	1893	0.43287	0.107438	0.386001	--	no_outlier
SNP_1300	a24_f_777205	1990	0.49537	0.059473	0.282794	--	no_outlier
SNP_1301	a24_f_777665	379	0.208333	0.363636	0.983772	--	no_outlier
SNP_1302	a24_f_777665	430	0.194444	0.084416	0.815891	--	no_outlier
SNP_1303	a24_f_777665	475	0.328704	0.227913	0.696626	--	no_outlier
SNP_1304	a24_f_777665	503	0.208333	0.363636	0.983772	--	no_outlier
SNP_1305	a24_f_777665	670	0.490741	0.204974	0.572012	--	no_outlier
SNP_1306	a24_f_777665	709	0.199074	0.181818	0.561113	--	no_outlier
SNP_1307	a24_f_777665	784	0.543981	0.373308	0.776565	--	no_outlier
SNP_1308	a24_f_777665	850	0.19213	0.033954	0.599992	--	no_outlier
SNP_1309	a24_f_777665	889	0.208333	0.363636	0.983772	--	no_outlier
SNP_1310	a24_f_778074	117	0.414352	0.323514	0.764609	--	no_outlier
SNP_1311	a24_f_778074	180	0.388889	0.308442	0.822394	--	no_outlier
SNP_1312	a24_f_778074	582	0.333333	0.636364	0.823436	--	no_outlier
SNP_1313	a24_f_778074	762	0.509259	0.352893	0.85967	--	no_outlier
SNP_1314	a24_f_778074	855	0.310185	-0.013569	0.157631	--	no_outlier
SNP_1315	a24_f_778074	924	0.543981	0.373308	0.776565	--	no_outlier
SNP_1316	a24_f_778074	1128	0.481481	0.378496	0.822079	--	no_outlier
SNP_1317	a24_f_778074	1164	0.516204	0.053404	0.178781	--	no_outlier
SNP_1318	a24_f_778074	1275	0.194444	0.084416	0.815891	--	no_outlier
SNP_1319	a24_f_778074	1794	0.451389	0.454545	0.843036	--	no_outlier
SNP_1320	a24_f_778246	170	0.506944	-0.001245	0.096069	--	no_outlier
SNP_1321	a24_f_778246	234	0.37037	0.110227	0.485755	--	no_outlier
SNP_1322	a24_f_778246	495	0.509259	0.107438	0.393183	--	no_outlier
SNP_1323	a24_f_778246	631	0.49537	0.059473	0.282794	--	no_outlier
SNP_1324	a24_f_778246	1531	0.31713	0.450564	0.839546	--	no_outlier
SNP_1325	a24_f_778606	764	0.456019	0.019843	0.11989	--	no_outlier
SNP_1326	a24_f_778606	953	0.474537	0.185809	0.584246	--	no_outlier
SNP_1327	a24_f_778606	1050	0.19213	0.033954	0.599992	--	no_outlier
SNP_1328	a24_f_778606	1052	0.43287	0.107438	0.386001	--	no_outlier
SNP_1329	a24_f_778643	208	0.386574	0.284703	0.70822	--	no_outlier
SNP_1330	a24_f_778643	648	0.418981	0.159217	0.508595	--	no_outlier
SNP_1331	a24_f_778643	1049	0.418981	0.159217	0.508595	--	no_outlier
SNP_1332	a24_f_778643	1362	0.418981	0.159217	0.508595	--	no_outlier
SNP_1333	a24_f_778643	1569	0.481481	0.126748	0.406311	--	no_outlier
SNP_1334	a24_f_778643	1596	0.481481	0.126748	0.406311	--	no_outlier
SNP_1335	a24_f_778643	2061	0.444444	0.215909	0.601717	--	no_outlier
SNP_1336	a24_f_778912	413	0.259259	0.079545	0.409104	--	no_outlier
SNP_1337	a24_f_778912	809	0.351852	0.181818	0.460216	--	no_outlier
SNP_1338	a24_f_778912	1834	0.599537	0.633556	0.988736	--	no_outlier
SNP_1339	a24_f_778934	151	0.400463	-0.031004	0	Outlier	balancing
SNP_1340	a24_f_778934	530	0.342593	0.071253	0.247582	--	no_outlier
SNP_1341	a24_f_778934	686	0.296296	0.181818	0.743574	--	no_outlier
SNP_1342	a24_f_778964	718	0.199074	0.181818	0.561113	--	no_outlier
SNP_1343	a24_f_778964	940	0.199074	0.181818	0.561113	--	no_outlier
SNP_1344	a24_f_778964	1083	0.428241	0.062408	0.311733	--	no_outlier
SNP_1345	a24_f_778964	2032	0.393519	0.35508	0.825773	--	no_outlier
SNP_1346	a24_j_779475	278	0.231481	0.149091	0.398981	--	no_outlier
SNP_1347	a24_j_779475	560	0.523148	0.218021	0.598359	--	no_outlier
SNP_1348	a24_j_779475	1055	0.314815	0.049465	0.249917	--	no_outlier
SNP_1349	a24_j_779475	1064	0.460648	0.062586	0.276869	--	no_outlier
SNP_1350	a24_j_779495	166	0.539352	0.339836	0.771276	--	no_outlier
SNP_1351	a24_j_779495	816	0.256944	0.041769	0.257613	--	no_outlier
SNP_1352	a24_j_779495	1152	0.256944	0.041769	0.257613	--	no_outlier
SNP_1353	a24_j_779495	1689	0.3125	0.018182	0.137883	--	no_outlier
SNP_1354	a24_j_779495	2010	0.516204	0.053404	0.178781	--	no_outlier
SNP_1355	a24_j_779495	2268	0.256944	0.041769	0.257613	--	no_outlier
SNP_1356	a24_j_779495	2748	0.465278	-0.017639	0.021715	--	no_outlier
SNP_1357	a24_j_779495	2991	0.453704	-0.001855	0	Outlier	balancing
SNP_1358	a24_j_779495	3042	0.453704	-0.001855	0	Outlier	balancing
SNP_1359	a24_j_779495	3369	0.268519	0.224138	0.984519	--	no_outlier
SNP_1360	a24_j_779495	3714	0.259259	0.079545	0.409104	--	no_outlier
SNP_1361	a24_j_779495	3740	0.259259	0.079545	0.409104	--	no_outlier
SNP_1362	a24_j_779495	3951	0.395833	0.138756	0.429958	--	no_outlier
SNP_1363	a24_j_779495	4227	0.287037	0.049853	0.518908	--	no_outlier
SNP_1364	a24_j_779495	4458	0.527778	0.203349	0.529149	--	no_outlier
SNP_1365	a24_j_779495	4752	0.497685	0.010571	0.139659	--	no_outlier
SNP_1366	a24_j_779495	4776	0.405093	0.233247	0.710575	--	no_outlier
SNP_1367	a24_j_779495	4833	0.224537	0.021556	0.39365	--	no_outlier
SNP_1368	a24_j_779495	5211	0.259259	0.079545	0.409104	--	no_outlier
SNP_1369	a24_j_779495	5487	0.328704	0.227913	0.696626	--	no_outlier
SNP_1370	a24_j_779495	5694	0.340278	0.042672	0.223649	--	no_outlier
SNP_1371	a24_j_779495	6116	0.368056	0.084048	0.445999	--	no_outlier
SNP_1372	a24_j_779543	379	0.511574	0.037433	0.167407	--	no_outlier
SNP_1373	a24_j_779879	435	0.293981	0.149606	0.570017	--	no_outlier
SNP_1374	a24_j_779879	1631	0.506944	0.237858	0.650118	--	no_outlier
SNP_1375	a24_j_779879	2135	0.518519	0.07224	0.243368	--	no_outlier
SNP_1376	a24_j_779879	2226	0.314815	0.049465	0.249917	--	no_outlier
SNP_1377	a24_j_780090	164	0.229167	0.107438	0.567925	--	no_outlier
SNP_1378	a24_j_780090	704	0.377315	0.457892	0.938595	--	no_outlier
SNP_1379	a24_j_780703	188	0.280093	-0.054846	0.095971	--	no_outlier
SNP_1380	a24_j_780703	233	0.511574	0.007816	0.100332	--	no_outlier
SNP_1381	a24_j_780703	725	0.458333	0.512397	0.899744	--	no_outlier
SNP_1382	a24_j_780703	1031	0.395833	0.138756	0.429958	--	no_outlier
SNP_1383	a24_j_780703	1253	0.284722	0.015521	0.442977	--	no_outlier
SNP_1384	a24_j_781097	825	0.377315	0.457892	0.938595	--	no_outlier
SNP_1385	a24_j_781097	984	0.516204	0.310232	0.792717	--	no_outlier
SNP_1386	a24_j_781097	1134	0.398148	0.400634	0.864923	--	no_outlier
SNP_1387	a24_j_781097	1221	0.37037	0.110227	0.485755	--	no_outlier
SNP_1388	a24_j_781097	1866	0.488426	0.185696	0.548633	--	no_outlier
SNP_1389	a24_j_781097	2118	0.296296	0.181818	0.743574	--	no_outlier
SNP_1390	a24_j_781097	3087	0.361111	0.286713	0.694992	--	no_outlier
SNP_1391	a24_j_781097	3171	0.31713	0.450564	0.839546	--	no_outlier
SNP_1392	a24_j_781097	3390	0.467593	0.262826	0.664938	--	no_outlier
SNP_1393	a24_j_781139	2690	0.328704	0.227913	0.696626	--	no_outlier
SNP_1394	a24_j_781139	3492	0.502315	0.049853	0.272256	--	no_outlier
SNP_1395	a24_j_781402	361	0.25	-0.075758	0	Outlier	balancing
SNP_1396	a24_j_781402	636	0.335648	-0.015674	0.132272	--	no_outlier
SNP_1397	a24_j_781402	1146	0.229167	0.107438	0.567925	--	no_outlier
SNP_1398	a24_j_781726	68	0.502315	-0.040637	0.04764	--	no_outlier
SNP_1399	a24_j_781726	73	0.502315	-0.040637	0.04764	--	no_outlier
SNP_1400	a24_j_781726	108	0.474537	-0.037694	0	Outlier	balancing
SNP_1401	a24_j_781726	186	0.493056	0.039693	0.226934	--	no_outlier
SNP_1402	a24_j_781726	358	0.321759	0.140615	0.533022	--	no_outlier
SNP_1403	a24_j_781726	624	0.3125	0.018182	0.137883	--	no_outlier
SNP_1404	a24_j_781726	631	0.340278	0.042672	0.223649	--	no_outlier
SNP_1405	a24_j_781726	716	0.430556	0.269795	0.70024	--	no_outlier
SNP_1406	a24_j_781726	763	0.43287	-0.058824	0	Outlier	balancing
SNP_1407	a24_j_781726	814	0.208333	0.363636	0.983772	--	no_outlier
SNP_1408	a24_j_781726	829	0.208333	0.363636	0.983772	--	no_outlier
SNP_1409	a24_j_781726	901	0.289352	0.083636	0.598404	--	no_outlier
SNP_1410	a24_j_781744	608	0.363426	0.312102	0.782957	--	no_outlier
SNP_1411	a24_j_781744	2464	0.502315	0.20067	0.636476	--	no_outlier
SNP_1412	a24_j_781744	2609	0.25	0.454545	0.790071	--	no_outlier
SNP_1413	a24_j_781744	3269	0.321759	0.140615	0.533022	--	no_outlier
SNP_1414	a24_j_781770	344	0.328704	0.227913	0.696626	--	no_outlier
SNP_1415	a24_j_781770	1669	0.256944	0.041769	0.257613	--	no_outlier
SNP_1416	a24_j_781770	1712	0.263889	0.15311	0.58232	--	no_outlier
SNP_1417	a24_j_781770	1714	0.386574	0.284703	0.70822	--	no_outlier
SNP_1418	a24_j_781878	625	0.381944	-0.01157	0.110505	--	no_outlier
SNP_1419	a24_j_781878	1579	0.208333	0.363636	0.983772	--	no_outlier
SNP_1420	a24_j_781878	1651	0.208333	0.363636	0.983772	--	no_outlier
SNP_1421	a24_j_781878	2048	0.296296	0.181818	0.743574	--	no_outlier
SNP_1422	a24_j_781878	2315	0.328704	0.227913	0.696626	--	no_outlier
SNP_1423	a24_j_782052	1313	0.208333	0.363636	0.983772	--	no_outlier
SNP_1424	a24_j_782052	1363	0.384259	0.260679	0.656694	--	no_outlier
SNP_1425	a24_j_783063	1087	0.523148	0.283186	0.722028	--	no_outlier
SNP_1426	a24_j_783117	40	0.368056	0.084048	0.445999	--	no_outlier
SNP_1427	a24_j_783117	277	0.511574	0.037433	0.167407	--	no_outlier
SNP_1428	a24_j_783394	192	0.222222	-0.022727	0.441252	--	no_outlier
SNP_1429	a24_j_783394	333	0.509259	0.256198	0.715898	--	no_outlier
SNP_1430	a24_j_783394	431	0.224537	0.021556	0.39365	--	no_outlier
SNP_1431	a24_j_783394	432	0.469907	0.02463	0.141042	--	no_outlier
SNP_1432	a24_j_783394	474	0.509259	0.018182	0.140217	--	no_outlier
SNP_1433	a24_j_783394	732	0.19213	0.033954	0.599992	--	no_outlier
SNP_1434	a24_j_783394	734	0.388889	0.308442	0.822394	--	no_outlier
SNP_1435	a24_j_783394	786	0.511574	0.037433	0.167407	--	no_outlier
SNP_1436	a24_j_783394	840	0.511574	0.037433	0.167407	--	no_outlier
SNP_1437	a24_j_783505	456	0.342593	0.071253	0.247582	--	no_outlier
SNP_1438	a24_j_783505	1216	0.208333	0.363636	0.983772	--	no_outlier
SNP_1439	a24_j_783632	687	0.483796	0.044802	0.20582	--	no_outlier
SNP_1440	a24_j_783632	841	0.483796	0.044802	0.20582	--	no_outlier
SNP_1441	a24_j_783838	199	0.344907	0.099451	0.388175	--	no_outlier
SNP_1442	a24_j_783911	363	0.518519	0.094156	0.307878	--	no_outlier
SNP_1443	a24_j_783911	492	0.416667	0.136364	0.367995	--	no_outlier
SNP_1444	a24_j_783911	813	0.398148	0.162791	0.51764	--	no_outlier
SNP_1445	a24_j_783911	1110	0.37037	0.110227	0.485755	--	no_outlier
SNP_1446	a24_j_783911	1242	0.479167	0.225296	0.567122	--	no_outlier
SNP_1447	a24_j_783911	1245	0.31713	0.450564	0.839546	--	no_outlier
SNP_1448	a24_j_783911	1334	0.356481	0.543093	0.973955	--	no_outlier
SNP_1449	a24_j_783911	1383	0.199074	0.181818	0.561113	--	no_outlier
SNP_1450	a24_j_783911	1405	0.425926	0.226285	0.635777	--	no_outlier
SNP_1451	a24_b_764452	149	0.527778	0.145933	0.38143	--	no_outlier
SNP_1452	a24_b_764452	347	0.523148	0.109413	0.345414	--	no_outlier
SNP_1453	a24_b_764452	398	0.523148	0.109413	0.345414	--	no_outlier
SNP_1454	a24_b_764452	419	0.523148	0.109413	0.345414	--	no_outlier
SNP_1455	a24_b_764452	458	0.520833	0.083636	0.284747	--	no_outlier
SNP_1456	a24_b_764452	569	0.513889	0.034398	0.112261	--	no_outlier
SNP_1457	a24_b_764452	650	0.513889	0.034398	0.112261	--	no_outlier
SNP_1458	a24_b_764452	920	0.513889	0.034398	0.112261	--	no_outlier
SNP_1459	a24_b_764452	1046	0.513889	0.034398	0.112261	--	no_outlier
SNP_1460	a24_b_764530	306	0.263889	0.15311	0.58232	--	no_outlier
SNP_1461	a24_b_764530	353	0.509259	0.055372	0.24498	--	no_outlier
SNP_1462	a24_b_764530	487	0.509259	0.055372	0.24498	--	no_outlier
SNP_1463	a24_b_764530	548	0.509259	0.055372	0.24498	--	no_outlier
SNP_1464	a24_b_764530	563	0.509259	0.055372	0.24498	--	no_outlier
SNP_1465	a24_b_764530	1129	0.486111	-0.020779	0.063356	--	no_outlier
SNP_1466	a24_b_764530	1451	0.416667	0.136364	0.367995	--	no_outlier
SNP_1467	a24_b_764530	1919	0.375	0.161616	0.541072	--	no_outlier
SNP_1468	a24_b_764530	2102	0.391204	0.089833	0.328646	--	no_outlier
SNP_1469	a24_b_764530	2132	0.368056	0.084048	0.445999	--	no_outlier
SNP_1470	a24_b_764530	2165	0.391204	0.089833	0.328646	--	no_outlier
SNP_1471	a24_b_764530	2174	0.391204	0.089833	0.328646	--	no_outlier
SNP_1472	a24_b_764530	2231	0.416667	0.136364	0.367995	--	no_outlier
SNP_1473	a24_b_764530	2363	0.416667	0.136364	0.367995	--	no_outlier
SNP_1474	a24_b_764530	2375	0.416667	0.136364	0.367995	--	no_outlier
SNP_1475	a24_b_764530	2401	0.398148	0.162791	0.51764	--	no_outlier
SNP_1476	a24_b_764530	2661	0.354167	0.208556	0.449351	--	no_outlier
SNP_1477	a24_b_764530	2795	0.416667	0.136364	0.367995	--	no_outlier
SNP_1478	a24_b_764530	3293	0.416667	0.136364	0.367995	--	no_outlier
SNP_1479	a24_b_764530	3449	0.416667	0.136364	0.367995	--	no_outlier
SNP_1480	a24_b_764530	3678	0.416667	0.136364	0.367995	--	no_outlier
SNP_1481	a24_b_764530	3872	0.416667	0.136364	0.367995	--	no_outlier
SNP_1482	a24_b_764530	3920	0.416667	0.136364	0.367995	--	no_outlier
SNP_1483	a24_b_764530	3938	0.395833	0.138756	0.429958	--	no_outlier
SNP_1484	a24_b_764530	4064	0.416667	0.136364	0.367995	--	no_outlier
SNP_1485	a24_b_764530	4187	0.416667	0.136364	0.367995	--	no_outlier
SNP_1486	a24_b_764530	4302	0.416667	0.136364	0.367995	--	no_outlier
SNP_1487	a24_b_764530	4303	0.416667	0.136364	0.367995	--	no_outlier
SNP_1488	a24_b_766420	191	0.293981	0.149606	0.570017	--	no_outlier
SNP_1489	a24_b_766420	201	0.208333	0.363636	0.983772	--	no_outlier
SNP_1490	a24_b_766420	809	0.391204	0.089833	0.328646	--	no_outlier
SNP_1491	a24_b_766420	1343	0.229167	0.107438	0.567925	--	no_outlier
SNP_1492	a24_b_766420	1631	0.222222	-0.022727	0.441252	--	no_outlier
SNP_1493	a24_b_766420	1640	0.222222	-0.022727	0.441252	--	no_outlier
SNP_1494	a24_b_766420	1967	0.486111	-0.020779	0.063356	--	no_outlier
SNP_1495	a24_b_766420	2129	0.310185	-0.013569	0.157631	--	no_outlier
SNP_1496	a24_b_766420	2147	0.412037	0.089888	0.311638	--	no_outlier
SNP_1497	a24_b_766420	3171	0.381944	-0.01157	0.110505	--	no_outlier
SNP_1498	a24_b_767627	211	0.458333	-0.082645	0	Outlier	balancing
SNP_1499	a24_b_767627	355	0.231481	0.149091	0.398981	--	no_outlier
SNP_1500	a24_b_768727	27	0.409722	0.278891	0.836981	--	no_outlier
SNP_1501	a24_b_768727	235	0.516204	0.310232	0.792717	--	no_outlier
SNP_1502	a24_b_768727	243	0.5	0.280303	0.698223	--	no_outlier
SNP_1503	a24_b_768727	380	0.208333	0.363636	0.983772	--	no_outlier
SNP_1504	a24_b_768727	644	0.527778	0.145933	0.38143	--	no_outlier
SNP_1505	a24_b_768727	804	0.44213	0.03189	0.115243	--	no_outlier
SNP_1506	a24_b_768908	480	0.368056	0.084048	0.445999	--	no_outlier
SNP_1507	a24_b_768908	481	0.340278	0.042672	0.223649	--	no_outlier
SNP_1508	a24_b_768908	525	0.513889	0.034398	0.112261	--	no_outlier
SNP_1509	a24_b_768908	830	0.224537	0.021556	0.39365	--	no_outlier
SNP_1510	a24_b_769240	404	0.293981	0.149606	0.570017	--	no_outlier
SNP_1511	a24_b_770554	62	0.356481	0.543093	0.973955	--	no_outlier
SNP_1512	a24_b_770554	685	0.356481	0.543093	0.973955	--	no_outlier
SNP_1513	a24_b_770554	1152	0.412037	0.089888	0.311638	--	no_outlier
SNP_1514	a24_b_770554	1186	0.412037	0.089888	0.311638	--	no_outlier
SNP_1515	a24_b_770554	1200	0.365741	0.057537	0.37503	--	no_outlier
SNP_1516	a24_b_770554	1503	0.314815	0.049465	0.249917	--	no_outlier
SNP_1517	a24_b_770554	1844	0.502315	0.049853	0.272256	--	no_outlier
SNP_1518	a24_b_770554	1942	0.530093	0.185391	0.483686	--	no_outlier
SNP_1519	a24_b_771243	161	0.268519	0.224138	0.984519	--	no_outlier
SNP_1520	a24_b_771419	89	0.305556	0.305785	0.808609	--	no_outlier
SNP_1521	a24_b_771419	125	0.194444	0.084416	0.815891	--	no_outlier
SNP_1522	a24_b_771419	213	0.451389	0.454545	0.843036	--	no_outlier
SNP_1523	a24_b_771419	488	0.224537	0.021556	0.39365	--	no_outlier
SNP_1524	a24_b_771419	539	0.194444	0.084416	0.815891	--	no_outlier
SNP_1525	a24_b_771419	998	0.467593	0.0036	0.076017	--	no_outlier
SNP_1526	a24_b_771419	1241	0.189815	-0.017738	0.162192	--	no_outlier
SNP_1527	a24_b_771419	1562	0.509259	0.055372	0.24498	--	no_outlier
SNP_1528	a24_b_771419	1700	0.444444	0.215909	0.601717	--	no_outlier
SNP_1529	a24_b_771419	2045	0.333333	0.284091	0.487964	--	no_outlier
SNP_1530	a24_b_771450	517	0.5	-0.022727	0.092134	--	no_outlier
SNP_1531	a24_b_771450	524	0.5	-0.022727	0.092134	--	no_outlier
SNP_1532	a24_b_771450	575	0.506944	-0.001245	0.096069	--	no_outlier
SNP_1533	a24_b_772350	213	0.263889	0.15311	0.58232	--	no_outlier
SNP_1534	a24_b_772350	279	0.525463	0.149379	0.412357	--	no_outlier
SNP_1535	a24_b_772350	653	0.208333	0.363636	0.983772	--	no_outlier
SNP_1536	a24_b_772350	1187	0.3125	0.018182	0.137883	--	no_outlier
SNP_1537	a24_b_772350	1208	0.208333	0.363636	0.983772	--	no_outlier
SNP_1538	a24_b_772457	1064	0.446759	0.075836	0.283384	--	no_outlier
SNP_1539	a24_b_772457	1245	0.208333	0.363636	0.983772	--	no_outlier
SNP_1540	a24_b_773231	379	0.497685	0.375899	0.86578	--	no_outlier
SNP_1541	a24_b_773231	484	0.238426	0.269197	0.892822	--	no_outlier
SNP_1542	a24_b_773793	274	0.314815	0.049465	0.249917	--	no_outlier
SNP_1543	a24_b_773793	622	0.49537	0.242991	0.690622	--	no_outlier
SNP_1544	a24_b_773793	1079	0.358796	0.260997	0.606907	--	no_outlier
SNP_1545	a24_b_773793	1450	0.506944	0.237858	0.650118	--	no_outlier
SNP_1546	a24_b_774139	674	0.412037	0.089888	0.311638	--	no_outlier
SNP_1547	a24_b_776014	117	0.194444	0.084416	0.815891	--	no_outlier
SNP_1548	a24_b_776014	943	0.321759	0.140615	0.533022	--	no_outlier
SNP_1549	a24_b_776014	1461	0.550926	0.374332	0.798292	--	no_outlier
SNP_1550	a24_b_776014	1822	0.513889	0.093366	0.327017	--	no_outlier
SNP_1551	a24_b_776014	1978	0.571759	0.483254	0.804532	--	no_outlier
SNP_1552	a24_b_776014	2329	0.298611	0.213531	0.821054	--	no_outlier
SNP_1553	a24_b_776014	3430	0.194444	0.084416	0.815891	--	no_outlier
SNP_1554	a24_b_776014	3781	0.49537	0.242991	0.690622	--	no_outlier
SNP_1555	a24_b_776014	3787	0.543981	0.268859	0.59005	--	no_outlier
SNP_1556	a24_b_776214	365	0.412037	0.089888	0.311638	--	no_outlier
SNP_1557	a24_b_776214	767	0.398148	0.162791	0.51764	--	no_outlier
SNP_1558	a24_b_776214	1255	0.277778	0.359091	1	Outlier	divergent
SNP_1559	a24_b_776214	1277	0.453704	0.140074	0.476067	--	no_outlier
SNP_1560	a24_b_776214	1520	0.199074	0.181818	0.561113	--	no_outlier
SNP_1561	a24_b_776214	1646	0.523148	0.456959	0.920443	--	no_outlier
SNP_1562	a24_b_776214	2060	0.5	0.098485	0.360513	--	no_outlier
SNP_1563	a26_f_17142	35	0.222222	-0.022727	0.441252	--	no_outlier
SNP_1564	a26_f_24552	173	0.289352	0.083636	0.598404	--	no_outlier
SNP_1565	a26_f_24552	209	0.381944	-0.01157	0.110505	--	no_outlier
SNP_1566	a26_f_93950	598	0.418981	-0.030638	0.014753	--	no_outlier
SNP_1567	a26_f_93950	1051	0.328704	0.227913	0.696626	--	no_outlier
SNP_1568	a26_f_93950	1675	0.199074	0.181818	0.561113	--	no_outlier
SNP_1569	a26_f_153386	896	0.418981	-0.030638	0.014753	--	no_outlier
SNP_1570	a26_f_219767	177	0.458333	0.181818	0.534117	--	no_outlier
SNP_1571	a26_f_239369	173	0.449074	0.09747	0.336028	--	no_outlier
SNP_1572	a26_f_239369	460	0.530093	0.414053	0.8861	--	no_outlier
SNP_1573	a26_f_279956	192	0.550926	0.319328	0.702067	--	no_outlier
SNP_1574	a26_f_279956	832	0.511574	0.126286	0.413856	--	no_outlier
SNP_1575	a26_f_301858	120	0.321759	0.140615	0.533022	--	no_outlier
SNP_1576	a26_f_301858	508	0.451389	0.454545	0.843036	--	no_outlier
SNP_1577	a26_f_302335	809	0.453704	0.140074	0.476067	--	no_outlier
SNP_1578	a26_f_302335	1765	0.497685	0.261734	0.719959	--	no_outlier
SNP_1579	a26_f_302335	1916	0.453704	0.298701	0.727345	--	no_outlier
SNP_1580	a26_f_314453	1020	0.340278	0.042672	0.223649	--	no_outlier
SNP_1581	a26_f_314453	1215	0.425926	0.226285	0.635777	--	no_outlier
SNP_1582	a26_f_314453	1251	0.199074	0.181818	0.561113	--	no_outlier
SNP_1583	a26_f_314453	1281	0.398148	0.162791	0.51764	--	no_outlier
SNP_1584	a26_f_347901	114	0.488426	0.084877	0.319053	--	no_outlier
SNP_1585	a26_f_347901	278	0.509259	0.055372	0.24498	--	no_outlier
SNP_1586	a26_f_347901	341	0.25	0.454545	0.790071	--	no_outlier
SNP_1587	a26_f_347901	374	0.479167	0.225296	0.567122	--	no_outlier
SNP_1588	a26_f_347901	626	0.368056	0.084048	0.445999	--	no_outlier
SNP_1589	a26_f_347901	668	0.44213	0.194669	0.593328	--	no_outlier
SNP_1590	a26_f_347901	737	0.282407	-0.019374	0	Outlier	balancing
SNP_1591	a26_f_347901	1088	0.391204	0.089833	0.328646	--	no_outlier
SNP_1592	a26_f_347901	1094	0.391204	0.089833	0.328646	--	no_outlier
SNP_1593	a26_f_458407	315	0.409722	0.066256	0.237394	--	no_outlier
SNP_1594	a26_f_458407	330	0.493056	-0.029449	0.054805	--	no_outlier
SNP_1595	a26_f_458407	402	0.319444	0.110672	0.458445	--	no_outlier
SNP_1596	a26_f_458407	636	0.43287	0.107438	0.386001	--	no_outlier
SNP_1597	a26_f_458407	873	0.502315	0.117721	0.458519	--	no_outlier
SNP_1598	a26_f_458407	894	0.50463	0.069224	0.314156	--	no_outlier
SNP_1599	a26_f_458407	945	0.474537	0.185809	0.584246	--	no_outlier
SNP_1600	a26_f_458407	978	0.530093	0.22112	0.561986	--	no_outlier
SNP_1601	a26_f_458407	1071	0.340278	0.042672	0.223649	--	no_outlier
SNP_1602	a26_f_458407	1452	0.402778	0.445141	0.989694	--	no_outlier
SNP_1603	a26_f_458407	2200	0.44213	0.03189	0.115243	--	no_outlier
SNP_1604	a26_f_458407	2674	0.479167	0.106719	0.326332	--	no_outlier
SNP_1605	a26_f_531466	105	0.425926	0.43083	0.884713	--	no_outlier
SNP_1606	a26_f_531466	243	0.194444	0.084416	0.815891	--	no_outlier
SNP_1607	a26_f_531466	267	0.194444	0.084416	0.815891	--	no_outlier
SNP_1608	a26_f_531466	372	0.25	0.454545	0.790071	--	no_outlier
SNP_1609	a26_f_531466	411	0.488426	0.084877	0.319053	--	no_outlier
SNP_1610	a26_f_531466	417	0.284722	0.015521	0.442977	--	no_outlier
SNP_1611	a26_f_531466	489	0.5	0.522727	0.922788	--	no_outlier
SNP_1612	a26_f_531466	590	0.402778	0.445141	0.989694	--	no_outlier
SNP_1613	a26_f_531466	889	0.435185	0.129594	0.438447	--	no_outlier
SNP_1614	a26_f_585849	28	0.534722	0.305785	0.747552	--	no_outlier
SNP_1615	a26_f_585849	1179	0.525463	0.235883	0.603402	--	no_outlier
SNP_1616	a26_f_596163	173	0.453704	0.298701	0.727345	--	no_outlier
SNP_1617	a26_f_610925	171	0.44213	0.194669	0.593328	--	no_outlier
SNP_1618	a26_f_610925	178	0.416667	0.136364	0.367995	--	no_outlier
SNP_1619	a26_f_610925	215	0.319444	0.110672	0.458445	--	no_outlier
SNP_1620	a26_f_610925	542	0.451389	-0.023776	0.057984	--	no_outlier
SNP_1621	a26_f_610925	694	0.416667	0.136364	0.367995	--	no_outlier
SNP_1622	a26_f_610925	1105	0.194444	0.084416	0.815891	--	no_outlier
SNP_1623	a26_f_610925	1108	0.194444	0.084416	0.815891	--	no_outlier
SNP_1624	a26_f_610925	1171	0.416667	0.136364	0.367995	--	no_outlier
SNP_1625	a26_f_610925	1486	0.194444	0.084416	0.815891	--	no_outlier
SNP_1626	a26_f_610925	1603	0.263889	0.15311	0.58232	--	no_outlier
SNP_1627	a26_f_610925	1678	0.231481	0.149091	0.398981	--	no_outlier
SNP_1628	a26_f_610925	1702	0.416667	0.136364	0.367995	--	no_outlier
SNP_1629	a26_f_610925	1750	0.194444	0.084416	0.815891	--	no_outlier
SNP_1630	a26_f_610925	2018	0.391204	0.089833	0.328646	--	no_outlier
SNP_1631	a26_f_610925	2302	0.472222	-0.058824	0.00012	Outlier	balancing
SNP_1632	a26_f_610925	2656	0.368056	0.084048	0.445999	--	no_outlier
SNP_1633	a26_f_610925	3142	0.412037	0.089888	0.311638	--	no_outlier
SNP_1634	a26_f_610925	3244	0.37963	0.211752	0.507444	--	no_outlier
SNP_1635	a26_f_610925	3787	0.49537	-0.062872	0.022828	--	no_outlier
SNP_1636	a26_f_610925	3904	0.229167	0.107438	0.567925	--	no_outlier
SNP_1637	a26_f_610925	3917	0.229167	0.107438	0.567925	--	no_outlier
SNP_1638	a26_f_610925	3955	0.263889	0.15311	0.58232	--	no_outlier
SNP_1639	a26_f_610925	4585	0.486111	-0.020779	0.063356	--	no_outlier
SNP_1640	a26_f_610925	4804	0.194444	0.084416	0.815891	--	no_outlier
SNP_1641	a26_f_610925	4951	0.546296	0.452234	0.885634	--	no_outlier
SNP_1642	a26_f_610925	5428	0.208333	0.363636	0.983772	--	no_outlier
SNP_1643	a26_f_610925	5464	0.256944	0.041769	0.257613	--	no_outlier
SNP_1644	a26_f_610925	5626	0.319444	0.110672	0.458445	--	no_outlier
SNP_1645	a26_f_610925	5728	0.231481	0.149091	0.398981	--	no_outlier
SNP_1646	a26_f_610925	5897	0.490741	0.104631	0.364173	--	no_outlier
SNP_1647	a26_f_610925	5914	0.49537	0.059473	0.282794	--	no_outlier
SNP_1648	a26_f_610925	6122	0.319444	0.110672	0.458445	--	no_outlier
SNP_1649	a26_f_610925	6145	0.481481	-0.062063	0.010525	--	no_outlier
SNP_1650	a26_f_645136	29	0.238426	0.269197	0.892822	--	no_outlier
SNP_1651	a26_f_645136	200	0.446759	0.236929	0.614979	--	no_outlier
SNP_1652	a26_f_645136	251	0.238426	0.269197	0.892822	--	no_outlier
SNP_1653	a26_f_645136	360	0.462963	0.222727	0.614545	--	no_outlier
SNP_1654	a26_f_645136	512	0.356481	0.543093	0.973955	--	no_outlier
SNP_1655	a26_f_645136	638	0.238426	0.269197	0.892822	--	no_outlier
SNP_1656	a26_f_645136	1013	0.493056	0.1242	0.447682	--	no_outlier
SNP_1657	a26_f_645136	1161	0.349537	0.154726	0.369708	--	no_outlier
SNP_1658	a26_f_645136	1697	0.400463	-0.031004	0	Outlier	balancing
SNP_1659	a26_f_645136	1792	0.238426	0.269197	0.892822	--	no_outlier
SNP_1660	a26_f_645136	1865	0.400463	-0.031004	0	Outlier	balancing
SNP_1661	a26_f_645136	2147	0.493056	0.1242	0.447682	--	no_outlier
SNP_1662	a26_f_645136	2277	0.344907	0.099451	0.388175	--	no_outlier
SNP_1663	a26_f_645136	2591	0.50463	0.136781	0.485079	--	no_outlier
SNP_1664	a26_f_645136	2660	0.238426	0.269197	0.892822	--	no_outlier
SNP_1665	a26_f_645136	2837	0.238426	0.269197	0.892822	--	no_outlier
SNP_1666	a26_f_645136	2858	0.238426	0.269197	0.892822	--	no_outlier
SNP_1667	a26_f_645136	2879	0.238426	0.269197	0.892822	--	no_outlier
SNP_1668	a26_f_645136	2963	0.238426	0.269197	0.892822	--	no_outlier
SNP_1669	a26_f_645136	3032	0.238426	0.269197	0.892822	--	no_outlier
SNP_1670	a26_f_645136	3077	0.238426	0.269197	0.892822	--	no_outlier
SNP_1671	a26_f_659831	384	0.238426	0.269197	0.892822	--	no_outlier
SNP_1672	a26_f_659831	393	0.238426	0.269197	0.892822	--	no_outlier
SNP_1673	a26_f_659831	552	0.393519	0.114438	0.395516	--	no_outlier
SNP_1674	a26_f_674983	1815	0.465278	-0.017639	0.021715	--	no_outlier
SNP_1675	a26_f_674983	1869	0.231481	0.149091	0.398981	--	no_outlier
SNP_1676	a26_f_712294	328	0.506944	0.716065	0.993957	--	no_outlier
SNP_1677	a26_f_712294	433	0.55787	0.606186	0.97758	--	no_outlier
SNP_1678	a26_f_712294	919	0.516204	0.515695	0.95506	--	no_outlier
SNP_1679	a26_f_712294	1354	0.513889	0.388206	0.853761	--	no_outlier
SNP_1680	a26_f_712294	1708	0.405093	0.233247	0.710575	--	no_outlier
SNP_1681	a26_f_712294	1777	0.490741	0.598628	0.944818	--	no_outlier
SNP_1682	a26_f_712294	2194	0.541667	0.307692	0.734772	--	no_outlier
SNP_1683	a26_f_712294	2296	0.405093	0.233247	0.710575	--	no_outlier
SNP_1684	a26_f_712294	2365	0.189815	-0.017738	0.162192	--	no_outlier
SNP_1685	a26_f_712294	2431	0.222222	-0.022727	0.441252	--	no_outlier
SNP_1686	a26_f_712294	2866	0.252315	-0.035863	0	Outlier	balancing
SNP_1687	a26_f_712294	3198	0.462963	0.083636	0.336053	--	no_outlier
SNP_1688	a26_f_712294	3358	0.375	0.161616	0.541072	--	no_outlier
SNP_1689	a26_f_712294	3364	0.375	0.161616	0.541072	--	no_outlier
SNP_1690	a26_f_712294	3478	0.513889	0.034398	0.112261	--	no_outlier
SNP_1691	a26_f_712294	3508	0.472222	0.045455	0.204687	--	no_outlier
SNP_1692	a26_f_712294	3663	0.386574	0.284703	0.70822	--	no_outlier
SNP_1693	a26_f_712294	3786	0.537037	0.238244	0.567447	--	no_outlier
SNP_1694	a26_f_712294	3843	0.375	0.727273	0.881808	--	no_outlier
SNP_1695	a26_f_712294	3852	0.472222	0.165775	0.540053	--	no_outlier
SNP_1696	a26_f_712294	3984	0.19213	0.033954	0.599992	--	no_outlier
SNP_1697	a26_f_713913	202	0.363426	0.030689	0.259011	--	no_outlier
SNP_1698	a26_f_713913	452	0.199074	0.181818	0.561113	--	no_outlier
SNP_1699	a26_f_713913	458	0.199074	0.181818	0.561113	--	no_outlier
SNP_1700	a26_f_713913	554	0.363426	0.030689	0.259011	--	no_outlier
SNP_1701	a26_f_713913	650	0.199074	0.181818	0.561113	--	no_outlier
SNP_1702	a26_f_713913	701	0.465278	0.104478	0.369279	--	no_outlier
SNP_1703	a26_f_713913	716	0.465278	0.104478	0.369279	--	no_outlier
SNP_1704	a26_f_713913	905	0.474537	0.066075	0.291112	--	no_outlier
SNP_1705	a26_f_713913	971	0.208333	0.363636	0.983772	--	no_outlier
SNP_1706	a26_f_713913	1039	0.31713	0.080292	0.253799	--	no_outlier
SNP_1707	a26_f_713913	1100	0.474537	0.066075	0.291112	--	no_outlier
SNP_1708	a26_f_713913	1181	0.465278	0.104478	0.369279	--	no_outlier
SNP_1709	a26_f_713913	1205	0.465278	0.104478	0.369279	--	no_outlier
SNP_1710	a26_f_713913	1316	0.335648	-0.015674	0.132272	--	no_outlier
SNP_1711	a26_f_713913	1631	0.208333	0.363636	0.983772	--	no_outlier
SNP_1712	a26_f_713913	1688	0.208333	0.363636	0.983772	--	no_outlier
SNP_1713	a26_f_713913	1822	0.363426	0.030689	0.259011	--	no_outlier
SNP_1714	a26_f_713913	1841	0.469907	0.435737	0.901526	--	no_outlier
SNP_1715	a26_f_713913	2054	0.513889	0.034398	0.112261	--	no_outlier
SNP_1716	a26_f_713913	2108	0.314815	0.049465	0.249917	--	no_outlier
SNP_1717	a26_f_713913	2270	0.222222	-0.022727	0.441252	--	no_outlier
SNP_1718	a26_f_713913	2405	0.488426	-0.000431	0.106213	--	no_outlier
SNP_1719	a26_f_713913	2606	0.25463	0.003306	0.616194	--	no_outlier
SNP_1720	a26_f_713913	2891	0.289352	0.083636	0.598404	--	no_outlier
SNP_1721	a26_f_713913	2933	0.305556	-0.078512	0	Outlier	balancing
SNP_1722	a26_f_713913	3179	0.472222	-0.058824	0.00012	Outlier	balancing
SNP_1723	a26_f_714387	675	0.402778	-0.00627	0.054154	--	no_outlier
SNP_1724	a26_f_717813	188	0.402778	-0.00627	0.054154	--	no_outlier
SNP_1725	a26_f_717813	300	0.199074	0.181818	0.561113	--	no_outlier
SNP_1726	a26_f_717813	525	0.238426	0.269197	0.892822	--	no_outlier
SNP_1727	a26_f_721180	303	0.3125	0.018182	0.137883	--	no_outlier
SNP_1728	a26_f_721180	378	0.321759	0.140615	0.533022	--	no_outlier
SNP_1729	a26_f_721180	657	0.30787	-0.045796	0.069028	--	no_outlier
SNP_1730	a26_f_723623	413	0.208333	0.363636	0.983772	--	no_outlier
SNP_1731	a26_f_723623	710	0.368056	0.361921	0.888919	--	no_outlier
SNP_1732	a26_f_723854	236	0.224537	0.021556	0.39365	--	no_outlier
SNP_1733	a26_f_723854	383	0.537037	0.273511	0.651258	--	no_outlier
SNP_1734	a26_f_723854	458	0.238426	0.269197	0.892822	--	no_outlier
SNP_1735	a26_f_723854	669	0.571759	0.516378	0.844117	--	no_outlier
SNP_1736	a26_f_723854	771	0.321759	0.140615	0.533022	--	no_outlier
SNP_1737	a26_f_723854	924	0.537037	0.386364	0.860569	--	no_outlier
SNP_1738	a26_f_723854	1112	0.208333	0.363636	0.983772	--	no_outlier
SNP_1739	a26_f_723854	1235	0.208333	0.363636	0.983772	--	no_outlier
SNP_1740	a26_f_723854	1308	0.386574	0.039739	0.188381	--	no_outlier
SNP_1741	a26_f_723854	1319	0.506944	0.334994	0.802946	--	no_outlier
SNP_1742	a26_f_724215	280	0.266204	0.188933	0.75738	--	no_outlier
SNP_1743	a26_f_724215	528	0.189815	-0.017738	0.162192	--	no_outlier
SNP_1744	a26_f_724215	963	0.402778	-0.00627	0.054154	--	no_outlier
SNP_1745	a26_f_724341	463	0.238426	0.269197	0.892822	--	no_outlier
SNP_1746	a26_f_724341	575	0.483796	0.545889	0.975679	--	no_outlier
SNP_1747	a26_f_724341	1087	0.418981	0.159217	0.508595	--	no_outlier
SNP_1748	a26_f_724341	1231	0.458333	0.181818	0.534117	--	no_outlier
SNP_1749	a26_f_724341	1244	0.199074	0.181818	0.561113	--	no_outlier
SNP_1750	a26_f_724341	1636	0.391204	0.089833	0.328646	--	no_outlier
SNP_1751	a26_f_724341	2080	0.238426	0.269197	0.892822	--	no_outlier
SNP_1752	a26_f_724341	2228	0.474537	0.185809	0.584246	--	no_outlier
SNP_1753	a26_f_724341	2382	0.398148	0.400634	0.864923	--	no_outlier
SNP_1754	a26_f_724341	2593	0.333333	0.284091	0.487964	--	no_outlier
SNP_1755	a26_f_724341	2696	0.289352	0.083636	0.598404	--	no_outlier
SNP_1756	a26_f_724341	2924	0.486111	-0.020779	0.063356	--	no_outlier
SNP_1757	a26_f_724341	3176	0.525463	0.185423	0.498695	--	no_outlier
SNP_1758	a26_f_724341	3247	0.256944	0.041769	0.257613	--	no_outlier
SNP_1759	a26_f_724341	3328	0.19213	0.033954	0.599992	--	no_outlier
SNP_1760	a26_f_724341	3439	0.493056	-0.029449	0.054805	--	no_outlier
SNP_1761	a26_f_724341	3540	0.289352	0.083636	0.598404	--	no_outlier
SNP_1762	a26_f_724341	3802	0.305556	0.305785	0.808609	--	no_outlier
SNP_1763	a26_f_724341	3919	0.381944	0.236364	0.6568	--	no_outlier
SNP_1764	a26_f_724341	3940	0.400463	0.186548	0.599083	--	no_outlier
SNP_1765	a26_f_724341	4018	0.465278	0.104478	0.369279	--	no_outlier
SNP_1766	a26_f_724341	4033	0.520833	0.112727	0.361562	--	no_outlier
SNP_1767	a26_f_724341	4096	0.490741	0.598628	0.944818	--	no_outlier
SNP_1768	a26_f_724341	4097	0.381944	0.236364	0.6568	--	no_outlier
SNP_1769	a26_f_724341	4514	0.460648	0.062586	0.276869	--	no_outlier
SNP_1770	a26_f_724341	4648	0.523148	0.283186	0.722028	--	no_outlier
SNP_1771	a26_f_724341	5059	0.351852	0.181818	0.460216	--	no_outlier
SNP_1772	a26_f_724341	5392	0.277778	0.359091	1	Outlier	divergent
SNP_1773	a26_f_724341	5583	0.418981	0.367152	0.905825	--	no_outlier
SNP_1774	a26_f_724341	5604	0.43287	0.107438	0.386001	--	no_outlier
SNP_1775	a26_f_724341	5638	0.416667	0.818182	1	Outlier	divergent
SNP_1776	a26_f_724885	891	0.5	-0.022727	0.092134	--	no_outlier
SNP_1777	a26_f_724885	1365	0.486111	0.166234	0.520397	--	no_outlier
SNP_1778	a26_f_725020	5949	0.305556	0.305785	0.808609	--	no_outlier
SNP_1779	a26_f_725020	5957	0.305556	0.305785	0.808609	--	no_outlier
SNP_1780	a26_f_725020	9617	0.5	0.098485	0.360513	--	no_outlier
SNP_1781	a26_f_725249	50	0.293981	0.149606	0.570017	--	no_outlier
SNP_1782	a26_f_725249	182	0.523148	0.283186	0.722028	--	no_outlier
SNP_1783	a26_f_725249	221	0.523148	0.283186	0.722028	--	no_outlier
SNP_1784	a26_f_725249	224	0.523148	0.283186	0.722028	--	no_outlier
SNP_1785	a26_f_725249	581	0.430556	-0.082111	0.005481	--	no_outlier
SNP_1786	a26_f_725595	97	0.453704	0.298701	0.727345	--	no_outlier
SNP_1787	a26_f_725595	501	0.268519	0.224138	0.984519	--	no_outlier
SNP_1788	a26_f_725595	549	0.268519	0.224138	0.984519	--	no_outlier
SNP_1789	a26_f_725648	439	0.513889	0.027027	0.087434	--	no_outlier
SNP_1790	a26_f_725648	535	0.421296	0.181818	0.557994	--	no_outlier
SNP_1791	a26_f_725648	901	0.356481	-0.051948	0.026941	--	no_outlier
SNP_1792	a26_f_725648	1657	0.550926	0.374332	0.798292	--	no_outlier
SNP_1793	a26_f_725648	1774	0.25463	0.003306	0.616194	--	no_outlier
SNP_1794	a26_f_725648	2035	0.516204	0.112108	0.381152	--	no_outlier
SNP_1795	a26_f_726120	839	0.231481	0.149091	0.398981	--	no_outlier
SNP_1796	a26_f_726120	885	0.268519	0.224138	0.984519	--	no_outlier
SNP_1797	a26_f_726120	930	0.231481	0.149091	0.398981	--	no_outlier
SNP_1798	a26_f_726120	990	0.231481	0.149091	0.398981	--	no_outlier
SNP_1799	a26_f_726120	1341	0.231481	0.149091	0.398981	--	no_outlier
SNP_1800	a26_f_726120	2004	0.231481	0.149091	0.398981	--	no_outlier
SNP_1801	a26_f_726120	2088	0.354167	0.208556	0.449351	--	no_outlier
SNP_1802	a26_f_726197	619	0.481481	-0.062063	0.010525	--	no_outlier
SNP_1803	a26_f_726325	195	0.333333	0.284091	0.487964	--	no_outlier
SNP_1804	a26_f_726325	888	0.444444	0.053977	0.185856	--	no_outlier
SNP_1805	a26_f_726344	32	0.231481	0.149091	0.398981	--	no_outlier
SNP_1806	a26_f_726344	848	0.493056	0.1242	0.447682	--	no_outlier
SNP_1807	a26_f_726344	1544	0.493056	0.1242	0.447682	--	no_outlier
SNP_1808	a26_f_726344	1844	0.546296	0.285824	0.624441	--	no_outlier
SNP_1809	a26_f_726344	2052	0.208333	0.363636	0.983772	--	no_outlier
SNP_1810	a26_f_726344	2093	0.199074	0.181818	0.561113	--	no_outlier
SNP_1811	a26_f_726344	2543	0.546296	0.285824	0.624441	--	no_outlier
SNP_1812	a26_f_726344	2639	0.199074	0.181818	0.561113	--	no_outlier
SNP_1813	a26_f_726344	2894	0.493056	0.1242	0.447682	--	no_outlier
SNP_1814	a26_f_726344	3145	0.493056	0.1242	0.447682	--	no_outlier
SNP_1815	a26_f_726344	3962	0.546296	0.285824	0.624441	--	no_outlier
SNP_1816	a26_f_726344	4205	0.386574	0.039739	0.188381	--	no_outlier
SNP_1817	a26_f_726344	4469	0.493056	0.1242	0.447682	--	no_outlier
SNP_1818	a26_f_726344	5174	0.493056	0.1242	0.447682	--	no_outlier
SNP_1819	a26_f_726344	5736	0.418981	0.159217	0.508595	--	no_outlier
SNP_1820	a26_f_726560	261	0.25	0.454545	0.790071	--	no_outlier
SNP_1821	a26_f_726560	288	0.199074	0.181818	0.561113	--	no_outlier
SNP_1822	a26_f_726560	368	0.199074	0.181818	0.561113	--	no_outlier
SNP_1823	a26_f_726560	417	0.199074	0.181818	0.561113	--	no_outlier
SNP_1824	a26_f_726560	860	0.199074	0.181818	0.561113	--	no_outlier
SNP_1825	a26_f_726560	1403	0.199074	0.181818	0.561113	--	no_outlier
SNP_1826	a26_f_726560	1463	0.199074	0.181818	0.561113	--	no_outlier
SNP_1827	a26_f_726586	184	0.451389	0.118881	0.372725	--	no_outlier
SNP_1828	a26_f_726586	190	0.451389	0.118881	0.372725	--	no_outlier
SNP_1829	a26_f_726586	401	0.502315	0.683284	0.989817	--	no_outlier
SNP_1830	a26_f_726586	436	0.502315	0.20067	0.636476	--	no_outlier
SNP_1831	a26_f_726586	453	0.451389	0.118881	0.372725	--	no_outlier
SNP_1832	a26_f_726586	556	0.451389	0.118881	0.372725	--	no_outlier
SNP_1833	a26_f_726586	694	0.340278	0.042672	0.223649	--	no_outlier
SNP_1834	a26_f_726586	709	0.451389	0.118881	0.372725	--	no_outlier
SNP_1835	a26_f_726586	1465	0.428241	0.062408	0.311733	--	no_outlier
SNP_1836	a26_f_726586	1471	0.428241	0.062408	0.311733	--	no_outlier
SNP_1837	a26_f_726586	1738	0.451389	0.118881	0.372725	--	no_outlier
SNP_1838	a26_f_726586	2032	0.539352	0.234491	0.574429	--	no_outlier
SNP_1839	a26_f_726586	2158	0.428241	0.062408	0.311733	--	no_outlier
SNP_1840	a26_f_726586	2302	0.428241	0.062408	0.311733	--	no_outlier
SNP_1841	a26_f_726586	2347	0.539352	0.234491	0.574429	--	no_outlier
SNP_1842	a26_j_726971	513	0.525463	0.380056	0.824822	--	no_outlier
SNP_1843	a26_j_726971	726	0.516204	0.310232	0.792717	--	no_outlier
SNP_1844	a26_j_726971	815	0.49537	0.242991	0.690622	--	no_outlier
SNP_1845	a26_j_726971	894	0.263889	0.15311	0.58232	--	no_outlier
SNP_1846	a26_j_726971	1152	0.506944	0.237858	0.650118	--	no_outlier
SNP_1847	a26_j_726971	1292	0.506944	0.237858	0.650118	--	no_outlier
SNP_1848	a26_j_726971	1575	0.328704	0.227913	0.696626	--	no_outlier
SNP_1849	a26_j_726971	2332	0.263889	0.15311	0.58232	--	no_outlier
SNP_1850	a26_j_726971	2703	0.537037	0.273511	0.651258	--	no_outlier
SNP_1851	a26_j_726971	2989	0.31713	0.450564	0.839546	--	no_outlier
SNP_1852	a26_j_726971	3018	0.194444	0.084416	0.815891	--	no_outlier
SNP_1853	a26_j_727224	122	0.208333	0.363636	0.983772	--	no_outlier
SNP_1854	a26_j_727224	412	0.594907	0.70711	0.990464	--	no_outlier
SNP_1855	a26_j_727224	421	0.208333	0.363636	0.983772	--	no_outlier
SNP_1856	a26_j_727224	1078	0.481481	-0.062063	0.010525	--	no_outlier
SNP_1857	a26_j_727224	1108	0.293981	0.149606	0.570017	--	no_outlier
SNP_1858	a26_j_727224	1141	0.199074	0.181818	0.561113	--	no_outlier
SNP_1859	a26_j_727303	177	0.43287	0.107438	0.386001	--	no_outlier
SNP_1860	a26_j_727303	250	0.365741	0.057537	0.37503	--	no_outlier
SNP_1861	a26_j_727303	267	0.43287	0.107438	0.386001	--	no_outlier
SNP_1862	a26_j_727303	337	0.361111	0.286713	0.694992	--	no_outlier
SNP_1863	a26_j_727303	867	0.43287	0.107438	0.386001	--	no_outlier
SNP_1864	a26_j_727770	49	0.289352	0.083636	0.598404	--	no_outlier
SNP_1865	a26_j_727770	52	0.231481	0.149091	0.398981	--	no_outlier
SNP_1866	a26_j_727770	127	0.5	0.030303	0.199045	--	no_outlier
SNP_1867	a26_j_727770	297	0.224537	0.021556	0.39365	--	no_outlier
SNP_1868	a26_j_727770	491	0.289352	0.083636	0.598404	--	no_outlier
SNP_1869	a26_j_727770	831	0.259259	0.079545	0.409104	--	no_outlier
SNP_1870	a26_j_727770	1155	0.259259	0.079545	0.409104	--	no_outlier
SNP_1871	a26_j_727770	1933	0.224537	0.021556	0.39365	--	no_outlier
SNP_1872	a26_j_728701	66	0.37963	0.481153	0.919286	--	no_outlier
SNP_1873	a26_j_728701	70	0.425926	0.43083	0.884713	--	no_outlier
SNP_1874	a26_j_728821	59	0.298611	0.213531	0.821054	--	no_outlier
SNP_1875	a26_j_728821	78	0.472222	0.165775	0.540053	--	no_outlier
SNP_1876	a26_j_728939	467	0.277778	0.359091	1	Outlier	divergent
SNP_1877	a26_j_728939	620	0.277778	0.359091	1	Outlier	divergent
SNP_1878	a26_j_728939	634	0.259259	0.079545	0.409104	--	no_outlier
SNP_1879	a26_j_728945	144	0.398148	-0.056025	0.004985	--	no_outlier
SNP_1880	a26_j_728945	576	0.509259	-0.004132	0.085902	--	no_outlier
SNP_1881	a26_j_728945	974	0.462963	-0.039091	0.017653	--	no_outlier
SNP_1882	a26_j_728976	540	0.548611	0.468354	0.93342	--	no_outlier
SNP_1883	a26_j_728976	984	0.268519	0.224138	0.984519	--	no_outlier
SNP_1884	a26_j_728976	1050	0.4375	0.151515	0.526209	--	no_outlier
SNP_1885	a26_j_728976	1350	0.4375	0.151515	0.526209	--	no_outlier
SNP_1886	a26_j_728976	2132	0.530093	0.614133	0.98805	--	no_outlier
SNP_1887	a26_j_729228	736	0.44213	0.03189	0.115243	--	no_outlier
SNP_1888	a26_j_729228	1205	0.451389	-0.023776	0.057984	--	no_outlier
SNP_1889	a26_j_729228	1240	0.44213	0.03189	0.115243	--	no_outlier
SNP_1890	a26_j_729228	1264	0.451389	-0.023776	0.057984	--	no_outlier
SNP_1891	a26_j_729228	1405	0.44213	0.03189	0.115243	--	no_outlier
SNP_1892	a26_j_729296	137	0.368056	0.361921	0.888919	--	no_outlier
SNP_1893	a26_j_729296	212	0.333333	0.284091	0.487964	--	no_outlier
SNP_1894	a26_j_729296	312	0.333333	0.284091	0.487964	--	no_outlier
SNP_1895	a26_j_729296	323	0.516204	0.075418	0.257734	--	no_outlier
SNP_1896	a26_j_729296	507	0.333333	0.284091	0.487964	--	no_outlier
SNP_1897	a26_j_729296	588	0.25	0.454545	0.790071	--	no_outlier
SNP_1898	a26_j_729296	654	0.3125	0.018182	0.137883	--	no_outlier
SNP_1899	a26_j_729296	726	0.546296	0.528505	0.946689	--	no_outlier
SNP_1900	a26_j_729513	460	0.472222	0.045455	0.204687	--	no_outlier
SNP_1901	a26_j_729513	529	0.231481	0.149091	0.398981	--	no_outlier
SNP_1902	a26_j_729513	1177	0.259259	0.079545	0.409104	--	no_outlier
SNP_1903	a26_j_729513	1770	0.416667	-0.054546	0.044713	--	no_outlier
SNP_1904	a26_j_729513	1909	0.259259	0.079545	0.409104	--	no_outlier
SNP_1905	a26_j_729977	112	0.231481	0.149091	0.398981	--	no_outlier
SNP_1906	a26_j_729977	251	0.229167	0.107438	0.567925	--	no_outlier
SNP_1907	a26_j_729977	441	0.30787	-0.045796	0.069028	--	no_outlier
SNP_1908	a26_j_730512	220	0.199074	0.181818	0.561113	--	no_outlier
SNP_1909	a26_j_730956	570	0.3125	0.018182	0.137883	--	no_outlier
SNP_1910	a26_j_730956	711	0.19213	0.033954	0.599992	--	no_outlier
SNP_1911	a26_j_730956	846	0.19213	0.033954	0.599992	--	no_outlier
SNP_1912	a26_j_730956	897	0.527778	0.167464	0.441108	--	no_outlier
SNP_1913	a26_j_730956	1539	0.525463	0.380056	0.824822	--	no_outlier
SNP_1914	a26_j_731017	341	0.516204	0.046066	0.152897	--	no_outlier
SNP_1915	a26_j_731017	625	0.305556	0.305785	0.808609	--	no_outlier
SNP_1916	a26_j_731017	768	0.469907	0.145544	0.452361	--	no_outlier
SNP_1917	a26_j_731452	46	0.509259	0.018182	0.140217	--	no_outlier
SNP_1918	a26_j_731452	341	0.509259	0.107438	0.393183	--	no_outlier
SNP_1919	a26_j_731452	668	0.418981	0.159217	0.508595	--	no_outlier
SNP_1920	a26_j_731452	737	0.456019	0.161052	0.476954	--	no_outlier
SNP_1921	a26_j_731452	1049	0.509259	0.018182	0.140217	--	no_outlier
SNP_1922	a26_j_731452	1465	0.509259	0.018182	0.140217	--	no_outlier
SNP_1923	a26_j_731927	416	0.349537	0.154726	0.369708	--	no_outlier
SNP_1924	a26_b_712831	105	0.368056	0.084048	0.445999	--	no_outlier
SNP_1925	a26_b_712831	261	0.368056	0.084048	0.445999	--	no_outlier
SNP_1926	a26_b_712831	807	0.349537	0.154726	0.369708	--	no_outlier
SNP_1927	a26_b_712831	834	0.349537	0.154726	0.369708	--	no_outlier
SNP_1928	a26_b_712831	978	0.363426	0.312102	0.782957	--	no_outlier
SNP_1929	a26_b_712831	1117	0.62963	0.231952	0.606923	--	no_outlier
SNP_1930	a26_b_713237	241	0.481481	0.126748	0.406311	--	no_outlier
SNP_1931	a26_b_713237	369	0.493056	0.1242	0.447682	--	no_outlier
SNP_1932	a26_b_713237	596	0.5	-0.083333	0.020888	--	no_outlier
SNP_1933	a26_b_713237	2688	0.280093	-0.054846	0.095971	--	no_outlier
SNP_1934	a26_b_713237	2760	0.199074	0.181818	0.561113	--	no_outlier
SNP_1935	a26_b_713237	3109	0.30787	-0.045796	0.069028	--	no_outlier
SNP_1936	a26_b_714144	215	0.391204	0.089833	0.328646	--	no_outlier
SNP_1937	a26_b_714144	450	0.25463	0.003306	0.616194	--	no_outlier
SNP_1938	a26_b_714144	660	0.412037	0.089888	0.311638	--	no_outlier
SNP_1939	a26_b_714144	906	0.365741	0.057537	0.37503	--	no_outlier
SNP_1940	a26_b_714144	1185	0.391204	0.089833	0.328646	--	no_outlier
SNP_1941	a26_b_714144	1695	0.199074	0.181818	0.561113	--	no_outlier
SNP_1942	a26_b_714144	1807	0.368056	0.361921	0.888919	--	no_outlier
SNP_1943	a26_b_714144	2271	0.208333	0.363636	0.983772	--	no_outlier
SNP_1944	a26_b_714144	2390	0.527778	0.167464	0.441108	--	no_outlier
SNP_1945	a26_b_714962	125	0.231481	0.149091	0.398981	--	no_outlier
SNP_1946	a26_b_714962	170	0.62963	0.813503	0.999066	Outlier	divergent
SNP_1947	a26_b_714962	173	0.4375	0.532468	0.939262	--	no_outlier
SNP_1948	a26_b_715997	28	0.548611	0.302647	0.694637	--	no_outlier
SNP_1949	a26_b_715997	114	0.435185	0.312379	0.658096	--	no_outlier
SNP_1950	a26_b_715997	255	0.333333	0.284091	0.487964	--	no_outlier
SNP_1951	a26_b_715997	265	0.416667	0.572727	0.992758	--	no_outlier
SNP_1952	a26_b_715997	361	0.268519	0.224138	0.984519	--	no_outlier
SNP_1953	a26_b_715997	391	0.333333	0.284091	0.487964	--	no_outlier
SNP_1954	a26_b_715997	439	0.333333	0.284091	0.487964	--	no_outlier
SNP_1955	a26_b_715997	481	0.550926	0.319328	0.702067	--	no_outlier
SNP_1956	a26_b_715997	529	0.541667	0.244755	0.599811	--	no_outlier
SNP_1957	a26_b_715997	538	0.520833	0.149091	0.447258	--	no_outlier
SNP_1958	a26_b_715997	952	0.335648	-0.015674	0.132272	--	no_outlier
SNP_1959	a26_b_715997	1036	0.189815	-0.017738	0.162192	--	no_outlier
SNP_1960	a26_b_715997	1075	0.310185	-0.013569	0.157631	--	no_outlier
SNP_1961	a26_b_715997	1180	0.525463	0.235883	0.603402	--	no_outlier
SNP_1962	a26_b_715997	1181	0.525463	0.235883	0.603402	--	no_outlier
SNP_1963	a26_b_715997	1249	0.333333	0.284091	0.487964	--	no_outlier
SNP_1964	a26_b_715997	1393	0.525463	0.473769	0.903804	--	no_outlier
SNP_1965	a26_b_715997	1417	0.543981	0.512573	0.929675	--	no_outlier
SNP_1966	a26_b_715997	1503	0.335648	-0.015674	0.132272	--	no_outlier
SNP_1967	a26_b_715997	1515	0.543981	0.373308	0.776565	--	no_outlier
SNP_1968	a26_b_716072	444	0.231481	0.149091	0.398981	--	no_outlier
SNP_1969	a26_b_716596	103	0.259259	0.079545	0.409104	--	no_outlier
SNP_1970	a26_b_716596	146	0.19213	0.033954	0.599992	--	no_outlier
SNP_1971	a26_b_716596	449	0.319444	0.110672	0.458445	--	no_outlier
SNP_1972	a26_b_716596	677	0.398148	0.400634	0.864923	--	no_outlier
SNP_1973	a26_b_716596	736	0.333333	0.636364	0.823436	--	no_outlier
SNP_1974	a26_b_716596	767	0.460648	0.358611	0.883955	--	no_outlier
SNP_1975	a26_b_716596	882	0.199074	0.181818	0.561113	--	no_outlier
SNP_1976	a26_b_716596	1112	0.238426	0.269197	0.892822	--	no_outlier
SNP_1977	a26_b_716596	1319	0.50463	0.016681	0.160443	--	no_outlier
SNP_1978	a26_b_716596	1691	0.333333	0.636364	0.823436	--	no_outlier
SNP_1979	a26_b_716596	1907	0.55787	0.422859	0.846498	--	no_outlier
SNP_1980	a26_b_716596	1937	0.263889	0.15311	0.58232	--	no_outlier
SNP_1981	a26_b_716596	2095	0.493056	0.339309	0.824501	--	no_outlier
SNP_1982	a26_b_716596	2102	0.516204	0.046066	0.152897	--	no_outlier
SNP_1983	a26_b_716921	108	0.314815	0.049465	0.249917	--	no_outlier
SNP_1984	a26_b_717069	112	0.340278	0.042672	0.223649	--	no_outlier
SNP_1985	a26_b_717069	430	0.280093	-0.054846	0.095971	--	no_outlier
SNP_1986	a26_b_717069	667	0.280093	-0.054846	0.095971	--	no_outlier
SNP_1987	a26_b_717069	763	0.231481	0.149091	0.398981	--	no_outlier
SNP_1988	a26_b_717069	865	0.462963	-0.039091	0.017653	--	no_outlier
SNP_1989	a26_b_717069	892	0.280093	-0.054846	0.095971	--	no_outlier
SNP_1990	a26_b_717069	910	0.462963	-0.039091	0.017653	--	no_outlier
SNP_1991	a26_b_717069	1090	0.462963	-0.039091	0.017653	--	no_outlier
SNP_1992	a26_b_717069	1267	0.37963	-0.037694	0.009502	--	no_outlier
SNP_1993	a26_b_717069	1402	0.231481	0.149091	0.398981	--	no_outlier
SNP_1994	a26_b_717069	1576	0.280093	-0.054846	0.095971	--	no_outlier
SNP_1995	a26_b_717069	1594	0.31713	0.080292	0.253799	--	no_outlier
SNP_1996	a26_b_717069	1885	0.280093	-0.054846	0.095971	--	no_outlier
SNP_1997	a26_b_717334	142	0.472222	0.045455	0.204687	--	no_outlier
SNP_1998	a26_b_717494	199	0.31713	0.450564	0.839546	--	no_outlier
SNP_1999	a26_b_717514	1457	0.238426	0.269197	0.892822	--	no_outlier
[truncated: 62,288 more rows]

## Sheet: Table S5
Population	Transcript	Sequence Length	BLAST			Pfam		GO	orthoMCL cluster
			Accession number	identity %	Eval	hmm_acc	hmm_name
Pop.G	a10058	414							ORTHO_ALL9872
Pop.G	a10061	405	gi|321471252|gb|EFX82225.1|	91.67	3e-64
Pop.G	a10129	555	gi|321476983|gb|EFX87942.1|	81.08	1e-98
Pop.G	a10288	497	gi|321468605|gb|EFX79589.1|	86.3	6e-74	PF00089.21	Trypsin	2	ORTHO_ALL15498
Pop.G	a10295	667	gi|321467164|gb|EFX78155.1|	62.86	4e-18				ORTHO_ALL122
Pop.G	a10342	497	gi|321466436|gb|EFX77431.1|	54.93	4e-35
Pop.G	a10351	502							ORTHO_ALL19671
Pop.G	a10500	473	gi|321474287|gb|EFX85252.1|	60.4	1e-36
Pop.G	a10531	573	gi|321455412|gb|EFX66545.1|	80.63	1e-101	PF00089.21	Trypsin	2
Pop.G	a10557	1209							ORTHO_ALL7036
Pop.G	a10569	562	gi|321477853|gb|EFX88811.1|	84.95	3e-89	PF08662.6	eIF2A
Pop.G	a10663	730	gi|321466329|gb|EFX77325.1|	53.6	6e-58
Pop.G	a10686	424	gi|321459236|gb|EFX70291.1|	66.96	2e-34	PF00386.16	C1q		ORTHO_ALL7
Pop.G	a10722	851	gi|321474716|gb|EFX85681.1|	92.58	0				ORTHO_ALL487
Pop.G	a10818	478	gi|321472066|gb|EFX83037.1|	61.07	8e-46	PF13637.1	Ank_4		ORTHO_ALL86
Pop.G	a10827	450	gi|321452008|gb|EFX63496.1|	53.57	1e-09	PF14295.1	PAN_4		ORTHO_ALL263
Pop.G	a10835	784	gi|321478303|gb|EFX89260.1|	93.24	7e-138	PF09439.5	SRPRB
Pop.G	a10851	465
Pop.G	a10991	790	gi|321471267|gb|EFX82240.1|	61.81	1e-90				ORTHO_ALL319
Pop.G	a11032	531							ORTHO_ALL1940
Pop.G	a11059	922	gi|321462313|gb|EFX73338.1|	53.05	1e-95				ORTHO_ALL187
Pop.G	a11372	2714	gi|321467999|gb|EFX78986.1|	69.9	5e-91	PF00704.23	Glyco_hydro_18	2	ORTHO_ALL3
Pop.G	a11379	545	gi|321479038|gb|EFX89994.1|	100	4e-14	PF00571.23	CBS
Pop.G	a11397	1125	gi|321472356|gb|EFX83326.1|	96.35	0	PF00091.20	Tubulin	5	ORTHO_ALL97
Pop.G	a11405	406
Pop.G	a11418	541	gi|321471157|gb|EFX82130.1|	93.85	1e-113	PF04567.12	RNA_pol_Rpb2_5	3
Pop.G	a11608	530
Pop.G	a11636	556							ORTHO_ALL115
Pop.G	a11772	376	gi|321466494|gb|EFX77489.1|	74.26	4e-42				ORTHO_ALL431
Pop.G	a11825	624
Pop.G	a11831	1427	gi|321475527|gb|EFX86489.1|	77.37	1e-132	PF00100.18	Zona_pellucida		ORTHO_ALL14153
Pop.G	a11889	1114	gi|321460077|gb|EFX71123.1|	83.33	3e-120	PF00386.16	C1q
Pop.G	a11956	923	gi|321475755|gb|EFX86717.1|	91.86	0	PF03098.10	An_peroxidase		ORTHO_ALL14
Pop.G	a12170	1006	gi|321459902|gb|EFX70950.1|	64.71	3e-17	PF13637.1	Ank_4		ORTHO_ALL187
Pop.G	a12314	483	gi|321477840|gb|EFX88798.1|	81.21	4e-61	PF02194.10	PXA		ORTHO_ALL12309
Pop.G	a12435	517	gi|321472113|gb|EFX83084.1|	63.64	3e-09	PF12796.2	Ank_2		ORTHO_ALL9
Pop.G	a12446	2843	gi|321478761|gb|EFX89718.1|	92	2e-129	PF01490.13	Aa_trans		ORTHO_ALL525
Pop.G	a12483	2858	gi|321460868|gb|EFX71906.1|	96.36	0	PF00117.23	GATase	4	ORTHO_ALL4920
Pop.G	a12723	1064	gi|321459664|gb|EFX70715.1|	64.2	2e-139	PF13930.1	Endonuclea_NS_2		ORTHO_ALL226
Pop.G	a12880	429
Pop.G	a12886	340	gi|321475776|gb|EFX86738.1|	81.58	3e-50	PF13519.1	VWA_2
Pop.G	a12951	1036
Pop.G	a12965	357
Pop.G	a13026	784	gi|321463489|gb|EFX74505.1|	80.17	3e-64				ORTHO_ALL1948
Pop.G	a13047	441	gi|321455595|gb|EFX66723.1|	71.7	6e-15	PF00089.21	Trypsin	2	ORTHO_ALL298
Pop.G	a13050	880							ORTHO_ALL4928
Pop.G	a13184	379
Pop.G	a13278	521	gi|321455046|gb|EFX66191.1|	93.64	2e-111	PF00128.19	Alpha-amylase	3
Pop.G	a13299	751							ORTHO_ALL4931
Pop.G	a13333	510	gi|321446478|gb|EFX60872.1|	86.11	2e-14	PF01331.14	mRNA_cap_enzyme	3	ORTHO_ALL2883
Pop.G	a13337	418	gi|321471531|gb|EFX82503.1|	82.22	1e-13				ORTHO_ALL1622
Pop.G	a13346	417	gi|321455644|gb|EFX66772.1|	71.43	6e-08				ORTHO_ALL840
Pop.G	a13413	826	gi|321475768|gb|EFX86730.1|	64.1	2e-92				ORTHO_ALL7057
Pop.G	a13488	541	gi|321462179|gb|EFX73204.1|	53.85	3e-12	PF13637.1	Ank_4		ORTHO_ALL9
Pop.G	a13494	1022				PF00089.21	Trypsin	2	ORTHO_ALL87
Pop.G	a13515	501
Pop.G	a13625	879	gi|321474705|gb|EFX85670.1|	65.29	1e-118				ORTHO_ALL227
Pop.G	a13674	473	gi|321462208|gb|EFX73233.1|	71.15	1e-18	PF07714.12	Pkinase_Tyr	2	ORTHO_ALL94
Pop.G	a13739	476	gi|321472066|gb|EFX83037.1|	62.03	8e-41	PF13637.1	Ank_4		ORTHO_ALL616
Pop.G	a13870	796							ORTHO_ALL2343
Pop.G	a1470	1094	gi|321456933|gb|EFX68030.1|	92.31	0	PF01557.13	FAA_hydrolase	2	ORTHO_ALL14159
Pop.G	a1576	424							ORTHO_ALL9903
Pop.G	a1637	433
Pop.G	a1677	949	gi|321478688|gb|EFX89645.1|	54.26	8e-28				ORTHO_ALL3714
Pop.G	a1887	1269	gi|321471715|gb|EFX82687.1|	93.2	2e-139	PF02798.15	GST_N	1	ORTHO_ALL9901
Pop.G	a2024	939	gi|321472508|gb|EFX83478.1|	86.38	8e-133	PF03188.11	Cytochrom_B561	1	ORTHO_ALL14162
Pop.G	a2295	467
Pop.G	a2337	516	gi|321455839|gb|EFX66961.1|	60	4e-23	PF00386.16	C1q		ORTHO_ALL292
Pop.G	a2345	1181	gi|321463265|gb|EFX74282.1|	87.66	0	PF00106.20	adh_short	2	ORTHO_ALL14163
Pop.G	a2613	3991	gi|321451354|gb|EFX63036.1|	94	0				ORTHO_ALL14164
Pop.G	a3004	1321	gi|565412102|dbj|BAO20842.1|	74.46	0	PF04998.12	RNA_pol_Rpb1_5	3	ORTHO_ALL61
Pop.G	a3181	1678	gi|321479194|gb|EFX90150.1|	97.25	0	PF00285.16	Citrate_synt	2	ORTHO_ALL1643
Pop.G	a3208	494	gi|321475658|gb|EFX86620.1|	71.7	1e-14	PF00612.22	IQ	1	ORTHO_ALL15513
Pop.G	a3425	1762	gi|321469373|gb|EFX80353.1|	78.85	0				ORTHO_ALL141
Pop.G	a3429	3224	gi|321461194|gb|EFX72228.1|	80.37	0	PF00443.24	UCH	2	ORTHO_ALL6684
Pop.G	a3478	1820	gi|321464428|gb|EFX75436.1|	55.64	4e-75	PF14737.1	DUF4470		ORTHO_ALL990
Pop.G	a3698	376	gi|321464644|gb|EFX75651.1|	89.62	6e-56	PF00645.13	zf-PARP	2
Pop.G	a3746	444
Pop.G	a3876	3289	gi|321457429|gb|EFX68516.1|	70.23	3e-51	PF12796.2	Ank_2		ORTHO_ALL5
Pop.G	a3914	3243	gi|321463247|gb|EFX74264.1|	91.37	3e-167	PF02759.14	RUN		ORTHO_ALL8395
Pop.G	a3928	1699	gi|321468571|gb|EFX79555.1|	81.05	0	PF00400.27	WD40	1	ORTHO_ALL7076
Pop.G	a4009	812
Pop.G	a4015	704	gi|321464007|gb|EFX75018.1|	75.25	1e-98	PF00041.16	fn3	1	ORTHO_ALL15565
Pop.G	a404	1335	gi|321461272|gb|EFX72306.1|	87.23	0	PF00722.16	Glyco_hydro_16	2	ORTHO_ALL11418
Pop.G	a4092	1500	gi|321479382|gb|EFX90338.1|	90.37	0				ORTHO_ALL14172
Pop.G	a4381	2382	gi|321475976|gb|EFX86937.1|	98.75	0	PF00100.18	Zona_pellucida		ORTHO_ALL3735
Pop.G	a4538	599
Pop.G	a4702	792	gi|321465433|gb|EFX76434.1|	91.12	2e-130	PF01470.12	Peptidase_C15		ORTHO_ALL8396
Pop.G	a4777	673	gi|321459609|gb|EFX70661.1|	61.18	1e-61	PF00069.20	Pkinase	3	ORTHO_ALL166
Pop.G	a5305	3134	gi|321457429|gb|EFX68516.1|	67.42	2e-49	PF12796.2	Ank_2		ORTHO_ALL5
Pop.G	a535	621
Pop.G	a5364	682
Pop.G	a5563	2330	gi|321478774|gb|EFX89731.1|	98.59	0	PF12070.3	DUF3550	2	ORTHO_ALL8398
Pop.G	a5705	1051	gi|321479113|gb|EFX90069.1|	92.77	3e-160	PF05019.8	Coq4	1	ORTHO_ALL2912
Pop.G	a5860	381	gi|321477134|gb|EFX88093.1|	92.13	1e-66	PF00042.17	Globin	2
Pop.G	a5862	719	gi|321471966|gb|EFX82937.1|	55.56	7e-53	PF13637.1	Ank_4		ORTHO_ALL216
Pop.G	a6015	539	gi|321463971|gb|EFX74983.1|	84.92	8e-102	PF00400.27	WD40	1
Pop.G	a6042	984	gi|321468044|gb|EFX79031.1|	91.61	0	PF13561.1	adh_short_C2		ORTHO_ALL9940
Pop.G	a6108	649							ORTHO_ALL15586
Pop.G	a614	526
Pop.G	a6530	490	gi|321471849|gb|EFX82821.1|	76.92	9e-35				ORTHO_ALL2368
Pop.G	a6575	558	gi|321462285|gb|EFX73310.1|	74.81	6e-19	PF01391.13	Collagen
Pop.G	a6681	755							ORTHO_ALL27
Pop.G	a671	1551	gi|321477213|gb|EFX88172.1|	69.26	6e-110				ORTHO_ALL11702
Pop.G	a6738	451	gi|321470702|gb|EFX81677.1|	94.12	3e-10
Pop.G	a6751	510	gi|321471966|gb|EFX82937.1|	70.89	2e-25	PF12796.2	Ank_2	1	ORTHO_ALL1969
Pop.G	a6786	458	gi|321462162|gb|EFX73187.1|	68.6	2e-26	PF13637.1	Ank_4		ORTHO_ALL400
Pop.G	a6808	1016	gi|321465373|gb|EFX76375.1|	88.37	2e-12	PF01391.13	Collagen		ORTHO_ALL3752
Pop.G	a6813	1011	gi|321477694|gb|EFX88652.1|	83.25	1e-129	PF00112.18	Peptidase_C1	2
Pop.G	a6963	886	gi|646718217|gb|KDR20778.1|	73.15	9e-48	PF01480.12	PWI	1
Pop.G	a7000	1056
Pop.G	a7067	428	gi|321467999|gb|EFX78986.1|	70.8	2e-60	PF00704.23	Glyco_hydro_18	2	ORTHO_ALL325
Pop.G	a7211	426	gi|321479116|gb|EFX90072.1|	85.29	2e-32				ORTHO_ALL7102
Pop.G	a7225	825	gi|321479148|gb|EFX90104.1|	64.53	5e-94				ORTHO_ALL7104
Pop.G	a7237	400							ORTHO_ALL6824
Pop.G	a7260	1546	gi|321476514|gb|EFX87474.1|	90.09	0	PF12697.2	Abhydrolase_6		ORTHO_ALL5003
Pop.G	a7290	626	gi|321474583|gb|EFX85548.1|	69.05	2e-89				ORTHO_ALL15606
Pop.G	a7323	704	gi|321472337|gb|EFX83307.1|	78.79	3e-31	PF00075.19	RNase_H	2	ORTHO_ALL2371
Pop.G	a7327	2012	gi|321461870|gb|EFX72897.1|	81.84	0				ORTHO_ALL41
Pop.G	a7380	2372	gi|321457968|gb|EFX69044.1|	98.47	0	PF00155.16	Aminotran_1_2	2	ORTHO_ALL3761
Pop.G	a7503	417	gi|321471913|gb|EFX82885.1|	67.39	2e-08	PF00057.13	Ldl_recept_a	1	ORTHO_ALL9958
Pop.G	a7544	730	gi|321470032|gb|EFX81010.1|	65.45	2e-10	PF01391.13	Collagen		ORTHO_ALL2373
Pop.G	a7612	862	gi|321466127|gb|EFX77124.1|	53.15	2e-33	PF00656.17	Peptidase_C14	2	ORTHO_ALL158
Pop.G	a7623	521	gi|321454084|gb|EFX65270.1|	70.51	2e-31	PF00069.20	Pkinase	3	ORTHO_ALL166
Pop.G	a7638	449							ORTHO_ALL165
Pop.G	a7649	318	gi|321467402|gb|EFX78393.1|	54.08	8e-20	PF00089.21	Trypsin	2	ORTHO_ALL96
Pop.G	a7966	358							ORTHO_ALL7112
Pop.G	a8008	445	gi|321463359|gb|EFX74375.1|	85.82	2e-81	PF09412.5	XendoU	1
Pop.G	a8094	587	gi|321467365|gb|EFX78356.1|	72.34	2e-11	PF12796.2	Ank_2		ORTHO_ALL617
Pop.G	a8191	592	gi|321459463|gb|EFX70516.1|	94.12	5e-37	PF00379.18	Chitin_bind_4	1	ORTHO_ALL1979
Pop.G	a8259	825	gi|321449736|gb|EFX62043.1|	84.95	3e-106	PF03351.12	DOMON		ORTHO_ALL3768
Pop.G	a8291	1749
Pop.G	a8299	1584	gi|321462302|gb|EFX73327.1|	71.24	0				ORTHO_ALL32
Pop.G	a8417	537							ORTHO_ALL3771
Pop.G	a8443	605							ORTHO_ALL15616
Pop.G	a8503	346							ORTHO_ALL15617
Pop.G	a8584	444	gi|321477931|gb|EFX88889.1|	52.27	3e-14				ORTHO_ALL1980
Pop.G	a8645	482
Pop.G	a8794	350	gi|321471413|gb|EFX82386.1|	96.55	2e-75	PF00106.20	adh_short	2
Pop.G	a8853	789	gi|321468397|gb|EFX79382.1|	62.24	5e-30	PF12796.2	Ank_2		ORTHO_ALL1411
Pop.G	a8904	689	gi|321462696|gb|EFX73717.1|	94.32	5e-143	PF05193.16	Peptidase_M16_C
Pop.G	a8913	704	gi|321467615|gb|EFX78604.1|	67.23	1e-108	PF00135.23	COesterase		ORTHO_ALL5016
Pop.G	a8948	599	gi|321471710|gb|EFX82682.1|	71.21	3e-24	PF00386.16	C1q		ORTHO_ALL1252
Pop.G	a896	1131	gi|321453866|gb|EFX65064.1|	53.97	5e-09
Pop.G	a9036	550	gi|321471966|gb|EFX82937.1|	61.33	8e-49	PF00023.25	Ank	1	ORTHO_ALL616
Pop.G	a9062	821	gi|321454328|gb|EFX65503.1|	62.55	2e-104	PF00505.14	HMG_box		ORTHO_ALL102
Pop.G	a9243	1346	gi|321457202|gb|EFX68293.1|	62.7	3e-80	PF13637.1	Ank_4	1	ORTHO_ALL103
Pop.G	a9254	358							ORTHO_ALL18208
Pop.G	a9339	399	gi|321476464|gb|EFX87425.1|	56.06	4e-09	PF00386.16	C1q		ORTHO_ALL1116
Pop.G	a9369	481	gi|321471966|gb|EFX82937.1|	72.73	7e-24	PF12796.2	Ank_2		ORTHO_ALL1619
Pop.G	a9405	451	gi|321468657|gb|EFX79641.1|	72.9	4e-44	PF00386.16	C1q		ORTHO_ALL7
Pop.G	a9412	400	gi|321461875|gb|EFX72902.1|	63.51	5e-18	PF00386.16	C1q		ORTHO_ALL7
Pop.G	a9444	483							ORTHO_ALL2651
Pop.G	a9484	313
Pop.G	a9497	339							ORTHO_ALL15625
Pop.G	a9558	759							ORTHO_ALL741
Pop.G	a967	1142	gi|321476449|gb|EFX87410.1|	58.91	1e-132	PF08246.7	Inhibitor_I29	2	ORTHO_ALL19681
Pop.G	a972	653	gi|321460271|gb|EFX71315.1|	87.86	3e-120	PF08711.6	Med26	3	ORTHO_ALL14183
Pop.G	a9826	458	gi|321472279|gb|EFX83249.1|	74.18	9e-74	PF00246.19	Peptidase_M14	3
Pop.G	a9925	1362	gi|321449919|gb|EFX62146.1|	72.73	5e-10	PF01391.13	Collagen		ORTHO_ALL7128
Pop.G	a22_b_843892	297
Pop.G	a22_b_844437	455	gi|321471678|gb|EFX82650.1|	91.26	3e-62	PF04718.10	ATP-synt_G	3	ORTHO_ALL2934
Pop.G	a22_b_844683	677	gi|321473481|gb|EFX84448.1|	83.71	1e-116				ORTHO_ALL14185
Pop.G	a22_b_844776	616	gi|321463139|gb|EFX74157.1|	67.89	2e-42				ORTHO_ALL15633
Pop.G	a22_b_845153	1596	gi|321478457|gb|EFX89414.1|	91.85	0	PF00112.18	Peptidase_C1	2	ORTHO_ALL3781
Pop.G	a22_b_846789	807
Pop.G	a22_b_847262	233
Pop.G	a22_b_851571	1093	gi|321476870|gb|EFX87830.1|	91.22	0	PF10230.4	DUF2305		ORTHO_ALL4821
Pop.G	a22_b_852133	308
Pop.G	a22_b_853210	432
Pop.G	a22_f_289024	1112	gi|321463819|gb|EFX74832.1|	96.22	0	PF00231.14	ATP-synt	4	ORTHO_ALL8419
Pop.G	a22_f_356351	1172	gi|321479312|gb|EFX90268.1|	99.14	0	PF01992.11	vATP-synt_AC39		ORTHO_ALL2944
Pop.G	a22_f_451795	326							ORTHO_ALL12399
Pop.G	a22_f_726070	306	gi|321477712|gb|EFX88670.1|	69.23	3e-35				ORTHO_ALL14195
Pop.G	a22_f_731605	239
Pop.G	a22_f_73812	1641	gi|321464361|gb|EFX75369.1|	99.2	0	PF07690.11	MFS_1	2	ORTHO_ALL8430
Pop.G	a22_f_763637	930	gi|572271391|ref|XP_006613642.1|	85.71	6e-27	PF00010.21	HLH	1	ORTHO_ALL14198
Pop.G	a22_f_827702	494	gi|321466181|gb|EFX77178.1|	86.78	4e-74	PF06747.8	CHCH		ORTHO_ALL5067
Pop.G	a22_f_8457	881	gi|321469587|gb|EFX80567.1|	72.05	8e-105	PF02014.11	Reeler		ORTHO_ALL19687
Pop.G	a22_f_846534	2396	gi|321454619|gb|EFX65783.1|	95.76	0	PF00106.20	adh_short	2	ORTHO_ALL8439
Pop.G	a22_f_847055	334
Pop.G	a22_f_851934	523
Pop.G	a22_f_852953	973	gi|321476812|gb|EFX87772.1|	97.13	0	PF00075.19	RNase_H	2	ORTHO_ALL14205
Pop.G	a22_f_854594	591	gi|321455498|gb|EFX66629.1|	94.05	3e-18				ORTHO_ALL12406
Pop.G	a22_f_854686	1182	gi|321461761|gb|EFX72790.1|	89.68	0	PF07850.9	Renin_r	2	ORTHO_ALL6880
Pop.G	a22_f_856151	905	gi|321469541|gb|EFX80521.1|	99.53	2e-158	PF00071.17	Ras	2	ORTHO_ALL8458
Pop.G	a22_f_856223	1380	gi|321475455|gb|EFX86418.1|	80.88	0	PF03476.11	MOSC_N	3	ORTHO_ALL3853
Pop.G	a22_f_857481	2226	gi|321452442|gb|EFX63826.1|	90.73	0	PF00168.25	C2	1	ORTHO_ALL14210
Pop.G	a22_f_857652	1235	gi|321465105|gb|EFX76108.1|	74.09	4e-98				ORTHO_ALL10034
Pop.G	a22_j_858905	3074	gi|321461537|gb|EFX72568.1|	86.36	0	PF02163.17	Peptidase_M50	2	ORTHO_ALL3873
Pop.G	a22_j_859277	434							ORTHO_ALL18231
Pop.G	a22_j_859396	1602	gi|321475392|gb|EFX86355.1|	100	1e-153	PF00307.26	CH	1	ORTHO_ALL14213
Pop.G	a22_j_861582	567	gi|321472092|gb|EFX83063.1|	84.76	1e-59	PF00085.15	Thioredoxin	1	ORTHO_ALL2027
Pop.G	a22_j_861903	1654	gi|321465264|gb|EFX76266.1|	90.36	0	PF15508.1	NAAA-beta		ORTHO_ALL10039
Pop.G	a24_b_765674	551
Pop.G	a24_b_767806	562	gi|321463456|gb|EFX74472.1|	93.55	3e-90	PF14799.1	FAM195		ORTHO_ALL6889
Pop.G	a24_b_768056	380	gi|321455604|gb|EFX66732.1|	57.78	7e-07				ORTHO_ALL125
Pop.G	a24_b_768482	797
Pop.G	a24_b_768727	845	gi|321472816|gb|EFX83785.1|	75.41	6e-24	PF00379.18	Chitin_bind_4	1	ORTHO_ALL1700
Pop.G	a24_b_769166	1731	gi|321465295|gb|EFX76297.1|	92.63	0	PF12697.2	Abhydrolase_6		ORTHO_ALL10042
Pop.G	a24_b_771243	313
Pop.G	a24_f_334258	927	gi|321471817|gb|EFX82789.1|	96.94	1e-161	PF10591.4	SPARC_Ca_bdg	3	ORTHO_ALL6890
Pop.G	a24_f_657787	858	gi|321455570|gb|EFX66699.1|	83.48	9e-34	PF13637.1	Ank_4
Pop.G	a24_f_721359	1192	gi|321455495|gb|EFX66626.1|	90.99	0	PF05721.8	PhyH		ORTHO_ALL13495
Pop.G	a24_f_764332	2596	gi|194747655|ref|XP_001956267.1|	52.73	4e-101	PF00023.25	Ank	2	ORTHO_ALL2459
Pop.G	a24_f_773876	436							ORTHO_ALL13827
Pop.G	a24_f_778269	814	gi|321478178|gb|EFX89136.1|	64.32	2e-30				ORTHO_ALL3915
Pop.G	a24_f_779038	1506	gi|321463371|gb|EFX74387.1|	87.96	0	PF03575.12	Peptidase_S51	2	ORTHO_ALL1461
Pop.G	a24_f_94682	245
Pop.G	a26_b_712306	2178	gi|321461771|gb|EFX72799.1|	94.35	0	PF06662.8	C5-epim_C	3	ORTHO_ALL8513
Pop.G	a26_b_716615	283
Pop.G	a26_b_718641	1555	gi|321471628|gb|EFX82600.1|	94.04	0	PF05721.8	PhyH		ORTHO_ALL7205
Pop.G	a26_b_721885	387
Pop.G	a26_f_158560	249
Pop.G	a26_f_458407	3184	gi|662197883|ref|XP_008472041.1|	66.67	4e-20				ORTHO_ALL3934
Pop.G	a28_b_681775	325
Pop.G	a28_b_682267	678	gi|321475764|gb|EFX86726.1|	99.51	1e-136	PF00025.16	Arf	1	ORTHO_ALL5251
Pop.G	a28_b_684561	640	gi|321473489|gb|EFX84456.1|	88.76	5e-50	PF06094.7	AIG2		ORTHO_ALL12417
Pop.G	a28_b_684734	1077	gi|662205613|ref|XP_008476227.1|	66.1	2e-19	PF00642.19	zf-CCCH	1	ORTHO_ALL11725
Pop.G	a28_b_685462	341	gi|321454579|gb|EFX65744.1|	100	2e-19	PF11942.3	Spt5_N
Pop.G	a28_b_688369	3999	gi|321455790|gb|EFX66914.1|	96.01	0	PF03016.10	Exostosin	2	ORTHO_ALL6466
Pop.G	a28_f_325173	1266	gi|321463293|gb|EFX74310.1|	81.82	0	PF00939.14	Na_sulph_symp	4	ORTHO_ALL528
Pop.G	a28_f_631911	1202	gi|321464360|gb|EFX75368.1|	94.96	0	PF01012.16	ETF		ORTHO_ALL6896
Pop.G	a28_f_685270	1591	gi|321476542|gb|EFX87502.1|	80.74	0				ORTHO_ALL14234
Pop.G	a28_f_692988	2250	gi|321470403|gb|EFX81379.1|	90.19	0	PF14845.1	Glycohydro_20b2	2	ORTHO_ALL1125
Pop.G	a30_b_659056	379							ORTHO_ALL18267
Pop.G	a30_b_663363	340							ORTHO_ALL13837
Pop.G	a30_b_663446	466
Pop.G	a30_b_666131	2010	gi|321479219|gb|EFX90175.1|	82.03	0	PF07690.11	MFS_1	2	ORTHO_ALL8552
Pop.G	a30_f_569029	554							ORTHO_ALL18269
Pop.G	a30_f_659033	614
Pop.G	a30_f_668804	1127	gi|321474375|gb|EFX85340.1|	77.84	8e-73	PF00629.18	MAM	1	ORTHO_ALL1149
Pop.G	a30_f_89445	390	gi|195161896|ref|XP_002021794.1|	55.36	5e-09				ORTHO_ALL15735
Pop.G	a30_j_672544	1838	gi|321461565|gb|EFX72596.1|	96.22	0	PF13855.1	LRR_8	1	ORTHO_ALL8561
Pop.G	a30_j_674079	791							ORTHO_ALL18273
Pop.G	a32_b_634583	2045	gi|321466688|gb|EFX77682.1|	88.6	0	PF00732.14	GMC_oxred_N	3	ORTHO_ALL35
Pop.G	a32_b_634599	1268	gi|321460800|gb|EFX71838.1|	86.02	0	PF02535.17	Zip	4	ORTHO_ALL5311
Pop.G	a32_b_639249	629	gi|321458875|gb|EFX69936.1|	99.51	5e-105	PF01849.13	NAC		ORTHO_ALL4013
Pop.G	a32_f_282383	988	gi|321471957|gb|EFX82928.1|	83.33	1e-162	PF01400.19	Astacin	2	ORTHO_ALL12465
Pop.G	a32_f_6053	1408	gi|321476842|gb|EFX87802.1|	91.08	0	PF05826.7	Phospholip_A2_2	3	ORTHO_ALL5316
Pop.G	a32_f_616297	398	gi|321477627|gb|EFX88585.1|	84.85	5e-78	PF00858.19	ASC	3
Pop.G	a32_f_633403	1224				PF00069.20	Pkinase	3	ORTHO_ALL443
Pop.G	a32_f_637142	817							ORTHO_ALL18281
Pop.G	a32_f_641132	1790	gi|321466191|gb|EFX77188.1|	95.95	0	PF01048.15	PNP_UDP_1	2	ORTHO_ALL8567
Pop.G	a32_j_645606	756	gi|321455744|gb|EFX66869.1|	100	3e-124	PF13499.1	EF-hand_7		ORTHO_ALL8569
Pop.G	a32_j_647037	1221	gi|321455316|gb|EFX66452.1|	98.34	0	PF00153.22	Mito_carr		ORTHO_ALL8571
Pop.G	a32_j_647105	1244	gi|685517163|ref|XP_009214195.1|	65.74	6e-46	PF05700.6	BCAS2	1	ORTHO_ALL11733
Pop.G	a32_j_649584	1949	gi|321479393|gb|EFX90349.1|	99.19	0	PF02874.18	ATP-synt_ab_N	6	ORTHO_ALL1137
Pop.G	a34_b_714064	1388	gi|321472554|gb|EFX83524.1|	95.43	0	PF00557.19	Peptidase_M24		ORTHO_ALL8574
Pop.G	a34_b_714251	417
Pop.G	a34_b_717957	404
Pop.G	a34_b_718900	1212	gi|321469750|gb|EFX80729.1|	79.04	1e-155	PF00069.20	Pkinase	3	ORTHO_ALL14252
Pop.G	a34_b_720627	395
Pop.G	a34_f_364122	1094	gi|321475887|gb|EFX86848.1|	89.19	0	PF00100.18	Zona_pellucida		ORTHO_ALL14258
Pop.G	a34_f_490862	311	gi|321463154|gb|EFX74172.1|	79.63	7e-22				ORTHO_ALL11737
Pop.G	a34_f_508716	523
Pop.G	a34_f_580368	490
Pop.G	a34_f_715260	753							ORTHO_ALL10135
Pop.G	a34_f_719132	771	gi|321463430|gb|EFX74446.1|	95.49	5e-85	PF04133.9	Vps55		ORTHO_ALL8590
Pop.G	a34_f_719370	390
Pop.G	a34_j_728887	492	gi|321460888|gb|EFX71926.1|	94.16	1e-84	PF08315.7	cwf18		ORTHO_ALL3142
Pop.G	a34_j_729847	3156	gi|321466793|gb|EFX77786.1|	90.96	0	PF00270.24	DEAD	2	ORTHO_ALL8601
Pop.G	a34_j_730522	1869	gi|321461805|gb|EFX72833.1|	95.04	0	PF01571.16	GCV_T		ORTHO_ALL8602
Pop.G	a36_b_695792	242
Pop.G	a36_b_696590	1858	gi|321475746|gb|EFX86708.1|	80.04	0	PF00005.22	ABC_tran	3	ORTHO_ALL104
Pop.G	a36_b_698930	354							ORTHO_ALL18304
Pop.G	a36_b_700447	828	gi|321476797|gb|EFX87757.1|	93.85	1e-118	PF00100.18	Zona_pellucida		ORTHO_ALL11742
Pop.G	a36_b_702556	1717	gi|321463356|gb|EFX74372.1|	91.5	0	PF00364.17	Biotin_lipoyl	2	ORTHO_ALL1987
Pop.G	a36_f_276079	372
Pop.G	a36_f_700025	2259	gi|321476668|gb|EFX87628.1|	100	0	PF02874.18	ATP-synt_ab_N	6	ORTHO_ALL3149
Pop.G	a36_f_701557	1322	gi|321460500|gb|EFX71542.1|	90.2	5e-101				ORTHO_ALL15781
Pop.G	a40_b_653276	424	gi|321459666|gb|EFX70717.1|	70	1e-08				ORTHO_ALL939
Pop.G	a40_b_657031	757	gi|321472347|gb|EFX83317.1|	92.76	4e-141				ORTHO_ALL14272
Pop.G	a40_b_659245	2245	gi|321463419|gb|EFX74435.1|	98	0	PF00155.16	Aminotran_1_2	2	ORTHO_ALL5078
Pop.G	a40_b_660188	3135	gi|321473888|gb|EFX84854.1|	92.37	0				ORTHO_ALL6906
Pop.G	a40_b_663400	424
Pop.G	a40_f_333407	712	gi|321474660|gb|EFX85625.1|	55.28	1e-37				ORTHO_ALL779
Pop.G	a40_f_657488	1057	gi|321476509|gb|EFX87469.1|	94.57	0	PF00106.20	adh_short	2	ORTHO_ALL392
Pop.G	a40_f_661954	855	gi|321464883|gb|EFX75888.1|	61.6	6e-21				ORTHO_ALL2115
Pop.G	a40_f_663527	596	gi|321460174|gb|EFX71219.1|	99.32	7e-101	PF00241.15	Cofilin_ADF	2
Pop.G	a40_f_665715	541				PF00061.18	Lipocalin		ORTHO_ALL3905
Pop.G	a40_j_668156	959	gi|82658182|ref|NP_001032470.1|	73.58	7e-127	PF02167.10	Cytochrom_C1	3	ORTHO_ALL3136
Pop.G	a44_b_627151	313
Pop.G	a44_b_629654	670				PF00023.25	Ank	1	ORTHO_ALL1411
Pop.G	a44_b_635786	1410	gi|321471726|gb|EFX82698.1|	95.9	2e-153	PF01813.12	ATP-synt_D	1	ORTHO_ALL10179
Pop.G	a44_b_635870	501	gi|321457581|gb|EFX68665.1|	89.09	5e-66	PF01722.13	BolA		ORTHO_ALL11749
Pop.G	a44_f_313201	333	gi|321467203|gb|EFX78194.1|	55.26	3e-16	PF14529.1	Exo_endo_phos_2		ORTHO_ALL10182
Pop.G	a44_f_470053	327
Pop.G	a44_f_511422	359
Pop.G	a44_f_536328	207
Pop.G	a44_f_541334	1097	gi|321468302|gb|EFX79287.1|	76.78	7e-174				ORTHO_ALL8616
Pop.G	a44_f_634892	1408	gi|321477218|gb|EFX88177.1|	98.64	1e-152	PF00089.21	Trypsin	2	ORTHO_ALL10074
Pop.G	a44_f_635876	2280	gi|321459762|gb|EFX70812.1|	99.64	0	PF02874.18	ATP-synt_ab_N	6	ORTHO_ALL4101
Pop.G	a44_f_635908	815							ORTHO_ALL18320
Pop.G	a44_f_69742	941	gi|321459189|gb|EFX70245.1|	99.44	9e-128	PF00025.16	Arf	1	ORTHO_ALL11750
Pop.G	a44_j_640896	971	gi|321464524|gb|EFX75531.1|	86.36	3e-50				ORTHO_ALL9923
Pop.G	a44_j_641911	1010	gi|321476460|gb|EFX87421.1|	97.79	2e-161	PF01991.13	vATP-synt_E	3	ORTHO_ALL3196
Pop.G	a44_j_642229	1289	gi|321473852|gb|EFX84818.1|	92.41	0	PF13460.1	NAD_binding_10		ORTHO_ALL6908
Pop.G	a48_b_599045	2209				PF01868.11	UPF0086	7	ORTHO_ALL11751
Pop.G	a48_b_599303	546
Pop.G	a48_b_600245	468	gi|321466121|gb|EFX77118.1|	57.26	2e-25				ORTHO_ALL12513
Pop.G	a48_b_604826	311
Pop.G	a48_f_229349	1901	gi|251825191|gb|ACT20729.1|	95.01	0	PF01565.18	FAD_binding_4	4	ORTHO_ALL5339
Pop.G	a48_f_338752	258
Pop.G	a48_f_451127	667							ORTHO_ALL12517
Pop.G	a48_f_545140	671	gi|321479359|gb|EFX90315.1|	86.16	2e-127	PF13086.1	AAA_11		ORTHO_ALL12518
Pop.G	a48_f_607895	572
Pop.G	a48_f_608999	2033	gi|321479170|gb|EFX90126.1|	94.61	0	PF00787.19	PX	1	ORTHO_ALL1774
Pop.G	a48_j_610707	1001	gi|321470818|gb|EFX81793.1|	96.14	1e-162	PF00406.17	ADK	1	ORTHO_ALL2111
Pop.G	a48_j_611109	1697	gi|321462816|gb|EFX73836.1|	91.8	0	PF00675.15	Peptidase_M16		ORTHO_ALL4071
Pop.G	a48_j_615831	3143	gi|321473199|gb|EFX84167.1|	83.63	0	PF00017.19	SH2		ORTHO_ALL14281
Pop.G	a52_b_570561	454							ORTHO_ALL12427
Pop.G	a52_b_575608	1749	gi|321477806|gb|EFX88764.1|	85.96	0	PF02170.17	PAZ	1	ORTHO_ALL128
Pop.G	a52_f_120758	731
Pop.G	a52_f_331393	454	gi|321467273|gb|EFX78264.1|	60.54	6e-45	PF13857.1	Ank_5		ORTHO_ALL185
Pop.G	a52_f_410205	2852	gi|321471973|gb|EFX82944.1|	93.59	0	PF00621.15	RhoGEF	2	ORTHO_ALL877
Pop.G	a52_f_480788	324
Pop.G	a52_f_569973	2457	gi|321469655|gb|EFX80634.1|	100	0	PF00100.18	Zona_pellucida		ORTHO_ALL5119
Pop.G	a52_f_576492	1464	gi|321466183|gb|EFX77180.1|	99.38	0	PF08240.7	ADH_N	3	ORTHO_ALL2002
Pop.G	a52_f_576881	752	gi|114152964|gb|ABI52648.1|	100	2e-40	PF00240.18	ubiquitin	5	ORTHO_ALL2584
Pop.G	a52_f_578534	1240	gi|321465293|gb|EFX76295.1|	88.51	0	PF12697.2	Abhydrolase_6		ORTHO_ALL7361
Pop.G	a52_f_65586	1279	gi|321474408|gb|EFX85373.1|	76.74	0	PF03765.10	CRAL_TRIO_N		ORTHO_ALL14287
Pop.G	a52_j_580579	1397	gi|321466619|gb|EFX77613.1|	97.01	0	PF02374.10	ArsA_ATPase		ORTHO_ALL4140
Pop.G	a52_j_582595	625							ORTHO_ALL18332
Pop.G	a52_j_583524	1861	gi|321458561|gb|EFX69627.1|	99.31	0	PF00595.19	PDZ	1	ORTHO_ALL11752
Pop.G	a56_b_553429	2318	gi|321463573|gb|EFX74588.1|	80.53	0				ORTHO_ALL14289
Pop.G	a56_b_555470	1843				PF00651.26	BTB	2	ORTHO_ALL12538
Pop.G	a56_b_558910	2524	gi|321472379|gb|EFX83349.1|	73.44	3e-156	PF01757.17	Acyl_transf_3	1	ORTHO_ALL60
Pop.G	a56_f_362133	1944	gi|321473083|gb|EFX84051.1|	85.33	0	PF02225.17	PA		ORTHO_ALL314
Pop.G	a56_f_40238	1829	gi|321477851|gb|EFX88809.1|	73.99	0	PF02017.10	CIDE-N	2	ORTHO_ALL11753
Pop.G	a56_f_448887	333
Pop.G	a56_f_489939	1923	gi|321475728|gb|EFX86690.1|	92.5	0				ORTHO_ALL112
Pop.G	a56_f_559666	505
Pop.G	a56_f_6428	609
Pop.G	a56_f_73757	553							ORTHO_ALL12493
Pop.G	a56_f_87732	461	gi|321471966|gb|EFX82937.1|	60.78	9e-27	PF13637.1	Ank_4		ORTHO_ALL1969
Pop.G	a56_f_88757	923							ORTHO_ALL164
Pop.G	a60_b_534524	228
Pop.G	a60_f_530535	658
Pop.G	a60_j_544178	642
Pop.G	a64_b_506811	426
Pop.G	a64_b_507294	1004	gi|321472065|gb|EFX83036.1|	77.44	2e-114	PF12796.2	Ank_2
Pop.G	a64_b_508680	1039	gi|634841626|ref|XP_007936676.1|	61.36	5e-06	PF01753.13	zf-MYND		ORTHO_ALL321
Pop.G	a64_b_511793	1336	gi|321465417|gb|EFX76418.1|	56.5	7e-79	PF00651.26	BTB	1	ORTHO_ALL788
Pop.G	a64_f_187915	301	gi|321471936|gb|EFX82908.1|	53.64	1e-21				ORTHO_ALL286
Pop.G	a64_f_232603	715	gi|321451926|gb|EFX63435.1|	61.82	3e-81				ORTHO_ALL4
Pop.G	a64_f_252313	954	gi|321468004|gb|EFX78991.1|	92.2	3e-132	PF00379.18	Chitin_bind_4	1	ORTHO_ALL14296
Pop.G	a64_f_435794	312	gi|321458484|gb|EFX69552.1|	86.67	2e-39	PF07347.7	CI-B14_5a	3
Pop.G	a64_f_510496	594	gi|321468725|gb|EFX79709.1|	79.41	6e-11	PF00386.16	C1q		ORTHO_ALL1118
Pop.G	a64_f_513102	1400	gi|321459743|gb|EFX70793.1|	94.14	1e-158	PF10176.4	DUF2370		ORTHO_ALL6502
Pop.G	a64_f_516251	2069	gi|321463821|gb|EFX74834.1|	96.07	0	PF00105.13	zf-C4	7	ORTHO_ALL3088
Pop.G	a68_b_496730	692	gi|321447686|gb|EFX61130.1|	71.78	1e-83				ORTHO_ALL294
Pop.G	a68_b_501054	427							ORTHO_ALL18288
Pop.G	a68_f_260568	770	gi|321452486|gb|EFX63859.1|	59.55	6e-76	PF00112.18	Peptidase_C1	2	ORTHO_ALL5534
Pop.G	a68_f_412070	349	gi|321462638|gb|EFX73660.1|	75	1e-52	PF00069.20	Pkinase	3
Pop.G	a68_f_41526	238
Pop.G	a68_f_451102	354							ORTHO_ALL12388
Pop.G	a68_f_45415	354	gi|321450499|gb|EFX62487.1|	60	8e-12				ORTHO_ALL9
Pop.G	a68_f_466964	624	gi|321478392|gb|EFX89349.1|	100	2e-138	PF10433.4	MMS1_N
Pop.G	a68_f_497275	563	gi|321447686|gb|EFX61130.1|	70.76	4e-75				ORTHO_ALL294
Pop.G	a68_f_54516	310	gi|321471861|gb|EFX82833.1|	54.29	8e-11				ORTHO_ALL64
Pop.G	a72_b_480200	258
Pop.G	a72_f_100208	418	gi|321468582|gb|EFX79566.1|	55.56	5e-08				ORTHO_ALL12308
Pop.G	a72_f_162005	399	gi|321470392|gb|EFX81368.1|	76.27	7e-19	PF12796.2	Ank_2		ORTHO_ALL1619
Pop.G	a72_f_210536	406
Pop.G	a72_f_272775	581	gi|321471918|gb|EFX82890.1|	52.36	8e-22				ORTHO_ALL4185
Pop.G	a72_f_312192	647							ORTHO_ALL19
Pop.G	a72_f_316459	448	gi|321473692|gb|EFX84659.1|	54.55	5e-29
Pop.G	a72_f_405448	2722	gi|321463722|gb|EFX74736.1|	99.06	0	PF01457.11	Peptidase_M8	4	ORTHO_ALL8679
Pop.G	a72_f_409188	332	gi|321467273|gb|EFX78264.1|	69.57	2e-10	PF12796.2	Ank_2		ORTHO_ALL248
Pop.G	a72_f_479801	491
Pop.G	a72_f_480967	2196	gi|321479365|gb|EFX90321.1|	87.61	0				ORTHO_ALL14304
Pop.G	a72_f_483064	564							ORTHO_ALL13863
Pop.G	a72_f_483082	443	gi|321467402|gb|EFX78393.1|	51.05	1e-38	PF00089.21	Trypsin	2	ORTHO_ALL96
Pop.G	a72_f_483120	758							ORTHO_ALL18367
Pop.G	a72_f_53612	295
Pop.G	a72_f_6466	364	gi|321468553|gb|EFX79537.1|	67.57	5e-06
Pop.G	a72_f_65146	1579	gi|321471876|gb|EFX82848.1|	73.68	2e-07	PF00704.23	Glyco_hydro_18	2	ORTHO_ALL3
Pop.G	a72_f_90437	1037	gi|321469504|gb|EFX80484.1|	50.83	7e-40				ORTHO_ALL167
Pop.G	a72_j_489653	2594	gi|321463599|gb|EFX74614.1|	96.59	0	PF00346.14	Complex1_49kDa	4	ORTHO_ALL3246
Pop.G	a72_j_490450	698							ORTHO_ALL13865
Pop.G	a76_b_458617	2455	gi|321465275|gb|EFX76277.1|	91.62	0	PF02770.14	Acyl-CoA_dh_M	6	ORTHO_ALL4195
Pop.G	a76_b_458861	1089	gi|321478248|gb|EFX89205.1|	92.93	0	PF00378.15	ECH	2	ORTHO_ALL4762
Pop.G	a76_b_461451	688							ORTHO_ALL168
Pop.G	a76_b_461818	203
Pop.G	a76_f_22279	375	gi|321468657|gb|EFX79641.1|	68.42	2e-40	PF00386.16	C1q		ORTHO_ALL7
Pop.G	a76_f_252054	384				PF13909.1	zf-H2C2_5		ORTHO_ALL7170
Pop.G	a76_f_338303	688
Pop.G	a76_f_352611	322
Pop.G	a76_f_40476	472	gi|321455604|gb|EFX66732.1|	58.33	2e-46				ORTHO_ALL9929
Pop.G	a76_f_427409	847	gi|321474045|gb|EFX85011.1|	70.21	1e-139	PF02815.14	MIR	1
Pop.G	a76_f_434478	481	gi|321479407|gb|EFX90363.1|	79.87	1e-84				ORTHO_ALL15912
Pop.G	a76_f_442462	1402	gi|321456677|gb|EFX67778.1|	82.08	0	PF00248.16	Aldo_ket_red		ORTHO_ALL11232
Pop.G	a76_f_460723	971							ORTHO_ALL14306
Pop.G	a76_f_463214	1677	gi|321477167|gb|EFX88126.1|	95.29	2e-35	PF00010.21	HLH	1	ORTHO_ALL3252
Pop.G	a76_f_466515	657	gi|321478213|gb|EFX89171.1|	99	4e-81				ORTHO_ALL11767
Pop.G	a76_f_48195	358
Pop.G	a76_f_67306	1984	gi|321474768|gb|EFX85732.1|	62.56	9e-46				ORTHO_ALL10268
Pop.G	a76_f_91305	211
Pop.G	a76_f_94268	342							ORTHO_ALL344
Pop.G	a76_j_469453	1533	gi|321474772|gb|EFX85736.1|	95.91	0	PF03403.8	PAF-AH_p_II	2	ORTHO_ALL1793
Pop.G	a80_b_441980	806							ORTHO_ALL12598
Pop.G	a80_b_444698	485	gi|321462179|gb|EFX73204.1|	55.06	2e-15	PF13637.1	Ank_4		ORTHO_ALL9
Pop.G	a80_b_444891	1007	gi|321459683|gb|EFX70734.1|	91.67	2e-48	PF03193.11	DUF258	2	ORTHO_ALL124
Pop.G	a80_f_103318	224							ORTHO_ALL18378
Pop.G	a80_f_145360	367							ORTHO_ALL587
Pop.G	a80_f_191375	597							ORTHO_ALL15927
Pop.G	a80_f_198606	496	gi|321457502|gb|EFX68587.1|	71.64	2e-25	PF00651.26	BTB	1	ORTHO_ALL1
Pop.G	a80_f_202246	370	gi|321470392|gb|EFX81368.1|	75	2e-21				ORTHO_ALL15872
Pop.G	a80_f_205032	582	gi|321468965|gb|EFX79947.1|	54.11	9e-42				ORTHO_ALL19731
Pop.G	a80_f_269457	1387	gi|321463445|gb|EFX74461.1|	57.49	2e-116				ORTHO_ALL31
Pop.G	a80_f_288666	678	gi|321468711|gb|EFX79695.1|	59.29	5e-76	PF12796.2	Ank_2		ORTHO_ALL15934
Pop.G	a80_f_335054	474	gi|321468612|gb|EFX79596.1|	75.58	1e-36	PF00386.16	C1q		ORTHO_ALL4198
Pop.G	a80_f_394281	1005	gi|321465534|gb|EFX76535.1|	63.84	5e-25				ORTHO_ALL5574
Pop.G	a80_f_398039	480	gi|321458858|gb|EFX69919.1|	77.88	2e-51
Pop.G	a80_f_431088	1051	gi|321471710|gb|EFX82682.1|	70.94	4e-46	PF00386.16	C1q		ORTHO_ALL249
Pop.G	a80_f_443996	1025	gi|321473083|gb|EFX84051.1|	81.52	0	PF04389.12	Peptidase_M28		ORTHO_ALL314
Pop.G	a80_f_444491	666
Pop.G	a80_f_447772	943							ORTHO_ALL348
Pop.G	a80_f_448991	525				PF10161.4	DDDD		ORTHO_ALL12604
Pop.G	a80_f_45618	435	gi|321470802|gb|EFX81777.1|	61.19	7e-24				ORTHO_ALL3188
Pop.G	a80_f_88101	446	gi|321466494|gb|EFX77489.1|	83.05	1e-24	PF00386.16	C1q		ORTHO_ALL15947
Pop.G	a80_j_451117	1539	gi|321471544|gb|EFX82516.1|	79.83	6e-66	PF00386.16	C1q		ORTHO_ALL16
Pop.G	a80_j_451608	1287	gi|321458039|gb|EFX69114.1|	80.62	3e-61				ORTHO_ALL14312
Pop.G	a84_b_427520	765	gi|321451540|gb|EFX63163.1|	85.21	5e-84	PF02244.11	Propep_M14	4	ORTHO_ALL138
Pop.G	a84_b_429207	2072	gi|321459683|gb|EFX70734.1|	82.14	1e-40	PF04548.11	AIG1	1	ORTHO_ALL939
Pop.G	a84_f_103376	450	gi|321457361|gb|EFX68449.1|	92	3e-69
Pop.G	a84_f_105526	486
Pop.G	a84_f_108095	955	gi|321454196|gb|EFX65376.1|	72	3e-20				ORTHO_ALL547
Pop.G	a84_f_115440	309	gi|321474621|gb|EFX85586.1|	81.55	7e-40
Pop.G	a84_f_122794	603	gi|321471602|gb|EFX82574.1|	52.5	1e-30				ORTHO_ALL286
Pop.G	a84_f_12369	720
Pop.G	a84_f_125290	313	gi|321470836|gb|EFX81811.1|	89.52	2e-59	PF12697.2	Abhydrolase_6
Pop.G	a84_f_129045	623							ORTHO_ALL12611
Pop.G	a84_f_132187	511
Pop.G	a84_f_133048	597	gi|321471857|gb|EFX82829.1|	83.64	4e-23	PF00386.16	C1q		ORTHO_ALL28
Pop.G	a84_f_133144	466							ORTHO_ALL3262
Pop.G	a84_f_133947	379	gi|321468736|gb|EFX79719.1|	71.7	2e-16	PF13369.1	Transglut_core2
Pop.G	a84_f_137491	305	gi|321463437|gb|EFX74453.1|	96.04	3e-36	PF03381.10	CDC50	1
Pop.G	a84_f_140803	719	gi|321454328|gb|EFX65503.1|	53.85	2e-11	PF00505.14	HMG_box		ORTHO_ALL1630
Pop.G	a84_f_155231	645				PF01607.19	CBM_14	3	ORTHO_ALL5586
Pop.G	a84_f_157930	243							ORTHO_ALL18381
Pop.G	a84_f_159357	228
Pop.G	a84_f_163792	1541							ORTHO_ALL315
Pop.G	a84_f_164077	346	gi|321470342|gb|EFX81318.1|	67.65	1e-38
Pop.G	a84_f_164197	535	gi|321463466|gb|EFX74482.1|	60.12	4e-39				ORTHO_ALL5589
Pop.G	a84_f_172795	371	gi|321457934|gb|EFX69010.1|	79.41	4e-10	PF00386.16	C1q		ORTHO_ALL7
Pop.G	a84_f_181016	235
Pop.G	a84_f_181256	561	gi|321466494|gb|EFX77489.1|	54.39	6e-23				ORTHO_ALL133
Pop.G	a84_f_181919	347	gi|321455627|gb|EFX66755.1|	83.72	2e-42	PF07714.12	Pkinase_Tyr	2	ORTHO_ALL1508
Pop.G	a84_f_189149	367	gi|321477787|gb|EFX88745.1|	72.22	1e-33	PF01607.19	CBM_14	3	ORTHO_ALL7434
Pop.G	a84_f_19296	537	gi|321471857|gb|EFX82829.1|	77.5	4e-12	PF00386.16	C1q		ORTHO_ALL28
Pop.G	a84_f_195234	398	gi|321458584|gb|EFX69650.1|	80	1e-09				ORTHO_ALL12314
Pop.G	a84_f_197738	2071	gi|321476164|gb|EFX87125.1|	55.45	1e-120	PF00505.14	HMG_box		ORTHO_ALL102
Pop.G	a84_f_198414	569	gi|321475755|gb|EFX86717.1|	93.48	9e-87	PF03098.10	An_peroxidase
Pop.G	a84_f_200074	463	gi|321471544|gb|EFX82516.1|	85.96	2e-68				ORTHO_ALL7435
Pop.G	a84_f_200462	331	gi|321460360|gb|EFX71403.1|	62.73	6e-21
Pop.G	a84_f_201433	418	gi|321454585|gb|EFX65750.1|	64.03	6e-51				ORTHO_ALL5591
Pop.G	a84_f_202011	516
Pop.G	a84_f_202527	345	gi|321459885|gb|EFX70933.1|	82.5	6e-38	PF00069.20	Pkinase	3	ORTHO_ALL18
Pop.G	a84_f_203191	822	gi|321461949|gb|EFX72976.1|	86.84	2e-14	PF00386.16	C1q		ORTHO_ALL744
Pop.G	a84_f_205015	203
Pop.G	a84_f_207923	408	gi|321469697|gb|EFX80676.1|	95.59	5e-74	PF00753.22	Lactamase_B
Pop.G	a84_f_208170	1356
Pop.G	a84_f_212907	540	gi|321470026|gb|EFX81004.1|	78.77	4e-99	PF00348.12	polyprenyl_synt	1
Pop.G	a84_f_213365	570	gi|321475794|gb|EFX86756.1|	83.07	5e-104
Pop.G	a84_f_213616	614	gi|321471857|gb|EFX82829.1|	77.14	4e-08	PF00386.16	C1q		ORTHO_ALL28
Pop.G	a84_f_213933	1046	gi|321467109|gb|EFX78100.1|	58.87	5e-37	PF12796.2	Ank_2	1	ORTHO_ALL5
Pop.G	a84_f_21666	266
Pop.G	a84_f_217657	310	gi|321470897|gb|EFX81871.1|	91.18	1e-56	PF00364.17	Biotin_lipoyl
Pop.G	a84_f_219791	362	gi|321478806|gb|EFX89763.1|	90.08	3e-53
Pop.G	a84_f_228854	320	gi|321466877|gb|EFX77870.1|	54.46	1e-24
Pop.G	a84_f_229164	480				PF05485.7	THAP	1	ORTHO_ALL4184
Pop.G	a84_f_23093	241
Pop.G	a84_f_234953	888	gi|321457429|gb|EFX68516.1|	71.97	8e-58	PF12796.2	Ank_2		ORTHO_ALL5
Pop.G	a84_f_236047	232							ORTHO_ALL18390
Pop.G	a84_f_237172	540	gi|321471544|gb|EFX82516.1|	83.78	2e-38				ORTHO_ALL2328
Pop.G	a84_f_239705	413							ORTHO_ALL461
Pop.G	a84_f_240248	356	gi|321472244|gb|EFX83215.1|	64.08	1e-12
Pop.G	a84_f_243725	523	gi|321459530|gb|EFX70582.1|	97.11	1e-120	PF00705.13	PCNA_N	2
Pop.G	a84_f_244482	457	gi|321465065|gb|EFX76069.1|	70.18	6e-46	PF00386.16	C1q		ORTHO_ALL7
Pop.G	a84_f_24541	494	gi|321470969|gb|EFX81943.1|	96.95	2e-109
Pop.G	a84_f_24620	344	gi|321471086|gb|EFX82060.1|	93.86	1e-47
Pop.G	a84_f_247542	2121	gi|321470577|gb|EFX81553.1|	91.67	3e-11				ORTHO_ALL4
Pop.G	a84_f_251407	844	gi|321472367|gb|EFX83337.1|	68.42	6e-11
Pop.G	a84_f_255050	767				PF13857.1	Ank_5		ORTHO_ALL9
Pop.G	a84_f_256237	331	gi|321467615|gb|EFX78604.1|	75	7e-51	PF00135.23	COesterase		ORTHO_ALL15983
Pop.G	a84_f_257332	216
Pop.G	a84_f_258030	659	gi|321467110|gb|EFX78101.1|	55.28	2e-28	PF12796.2	Ank_2		ORTHO_ALL1317
Pop.G	a84_f_258566	589	gi|321478683|gb|EFX89640.1|	72.86	2e-48
Pop.G	a84_f_259162	259
Pop.G	a84_f_259936	302
Pop.G	a84_f_260324	332							ORTHO_ALL15709
Pop.G	a84_f_260881	779	gi|321450950|gb|EFX62774.1|	76.67	2e-22	PF07714.12	Pkinase_Tyr	2	ORTHO_ALL94
Pop.G	a84_f_26162	340	gi|321468612|gb|EFX79596.1|	83.87	1e-08				ORTHO_ALL133
Pop.G	a84_f_262462	433	gi|321468582|gb|EFX79566.1|	84.09	5e-15				ORTHO_ALL133
Pop.G	a84_f_269517	335	gi|321460100|gb|EFX71146.1|	76.36	1e-16				ORTHO_ALL15916
Pop.G	a84_f_272442	1153	gi|321474622|gb|EFX85587.1|	79.08	1e-156	PF00386.16	C1q		ORTHO_ALL7089
Pop.G	a84_f_275381	831	gi|321474706|gb|EFX85671.1|	59.39	6e-74				ORTHO_ALL192
Pop.G	a84_f_280440	417	gi|321474715|gb|EFX85680.1|	73.11	9e-40	PF01753.13	zf-MYND
Pop.G	a84_f_283291	475	gi|321465065|gb|EFX76069.1|	67.83	5e-44	PF00386.16	C1q		ORTHO_ALL7
Pop.G	a84_f_28764	318	gi|321468657|gb|EFX79641.1|	80.95	2e-48				ORTHO_ALL10288
Pop.G	a84_f_287830	358	gi|321452878|gb|EFX64177.1|	64.15	7e-07	PF01410.13	COLFI	2	ORTHO_ALL64
Pop.G	a84_f_291114	504				PF00089.21	Trypsin	2	ORTHO_ALL87
Pop.G	a84_f_293794	219	gi|321472425|gb|EFX83395.1|	81.82	3e-21				ORTHO_ALL14315
Pop.G	a84_f_296136	620
Pop.G	a84_f_296772	341	gi|321463284|gb|EFX74301.1|	64.29	2e-23	PF14975.1	DUF4512		ORTHO_ALL7404
Pop.G	a84_f_298674	356	gi|321477840|gb|EFX88798.1|	85.71	3e-53
Pop.G	a84_f_300556	314							ORTHO_ALL3
Pop.G	a84_f_302904	657	gi|321466412|gb|EFX77407.1|	51.49	2e-26	PF00089.21	Trypsin	2	ORTHO_ALL62
Pop.G	a84_f_303940	335
Pop.G	a84_f_306258	369	gi|321455555|gb|EFX66684.1|	80.49	3e-11				ORTHO_ALL19739
Pop.G	a84_f_31104	491	gi|321473486|gb|EFX84453.1|	85.89	2e-81	PF04998.12	RNA_pol_Rpb1_5	3	ORTHO_ALL12551
Pop.G	a84_f_32086	519				PF00089.21	Trypsin	2	ORTHO_ALL62
Pop.G	a84_f_324325	577
Pop.G	a84_f_330491	426	gi|321472061|gb|EFX83032.1|	52.78	7e-31	PF00386.16	C1q		ORTHO_ALL302
Pop.G	a84_f_332496	320	gi|321457568|gb|EFX68652.1|	100	2e-67
Pop.G	a84_f_333424	337							ORTHO_ALL4914
Pop.G	a84_f_334763	731	gi|321462619|gb|EFX73641.1|	63.22	2e-72				ORTHO_ALL5597
Pop.G	a84_f_34216	416
Pop.G	a84_f_344183	264
Pop.G	a84_f_347940	938	gi|321475238|gb|EFX86201.1|	83.11	8e-127				ORTHO_ALL8705
Pop.G	a84_f_349387	441
Pop.G	a84_f_356373	344							ORTHO_ALL353
Pop.G	a84_f_357970	509	gi|321463328|gb|EFX74344.1|	89.35	1e-90	PF01151.13	ELO	1
Pop.G	a84_f_359871	226
Pop.G	a84_f_365168	631
Pop.G	a84_f_372388	1200	gi|321474951|gb|EFX85915.1|	89.08	0	PF04734.8	Ceramidase_alk		ORTHO_ALL655
Pop.G	a84_f_373890	386
Pop.G	a84_f_378210	415	gi|321457982|gb|EFX69058.1|	67.83	1e-39	PF00386.16	C1q		ORTHO_ALL7
Pop.G	a84_f_386014	221
Pop.G	a84_f_388199	631	gi|321470477|gb|EFX81453.1|	57.45	3e-46				ORTHO_ALL5591
Pop.G	a84_f_397474	319	gi|321461139|gb|EFX72174.1|	73.68	4e-30
Pop.G	a84_f_40376	232
Pop.G	a84_f_404829	634	gi|321478998|gb|EFX89954.1|	71.6	7e-52				ORTHO_ALL1690
Pop.G	a84_f_405708	501	gi|321459609|gb|EFX70661.1|	79.39	3e-66	PF00069.20	Pkinase	3
Pop.G	a84_f_409668	388	gi|321468752|gb|EFX79735.1|	51.97	6e-22
Pop.G	a84_f_411648	950	gi|321460034|gb|EFX71080.1|	51.34	1e-54	PF00089.21	Trypsin	2	ORTHO_ALL1107
Pop.G	a84_f_41199	677	gi|321476983|gb|EFX87942.1|	73.33	2e-112				ORTHO_ALL141
Pop.G	a84_f_412453	343	gi|321471876|gb|EFX82848.1|	76.32	2e-51	PF00704.23	Glyco_hydro_18	2	ORTHO_ALL12638
Pop.G	a84_f_415981	331
Pop.G	a84_f_418036	204
Pop.G	a84_f_419398	1051
Pop.G	a84_f_420343	346	gi|321471861|gb|EFX82833.1|	77.14	6e-08	PF00386.16	C1q		ORTHO_ALL7125
Pop.G	a84_f_422510	481	gi|321471876|gb|EFX82848.1|	84.21	2e-10	PF13895.1	Ig_2		ORTHO_ALL3
Pop.G	a84_f_426731	1560	gi|321466396|gb|EFX77392.1|	94.17	0	PF00348.12	polyprenyl_synt	1	ORTHO_ALL8707
Pop.G	a84_f_427122	1736	gi|321457726|gb|EFX68807.1|	67.8	4e-13				ORTHO_ALL4
Pop.G	a84_f_430322	350
Pop.G	a84_f_430423	486							ORTHO_ALL1175
Pop.G	a84_f_430474	454	gi|321460184|gb|EFX71229.1|	100	6e-67	PF01423.17	LSM		ORTHO_ALL5601
Pop.G	a84_f_430639	647	gi|321453792|gb|EFX64995.1|	68.89	3e-12	PF00089.21	Trypsin	2	ORTHO_ALL96
Pop.G	a84_f_431280	505							ORTHO_ALL189
Pop.G	a84_f_431555	425	gi|321468605|gb|EFX79589.1|	92.2	3e-90	PF00089.21	Trypsin	2
Pop.G	a84_f_431932	1795							ORTHO_ALL4095
Pop.G	a84_f_432703	517	gi|321477844|gb|EFX88802.1|	81.82	2e-68	PF08265.6	YL1_C		ORTHO_ALL5606
Pop.G	a84_f_432807	526	gi|321477841|gb|EFX88799.1|	76.47	2e-45				ORTHO_ALL5034
Pop.G	a84_f_433121	1419	gi|321474207|gb|EFX85172.1|	52.8	1e-123				ORTHO_ALL189
Pop.G	a84_f_433400	485	gi|321455138|gb|EFX66279.1|	92.25	1e-90	PF00379.18	Chitin_bind_4	1
Pop.G	a84_f_433425	1427	gi|321473704|gb|EFX84671.1|	59.3	1e-45				ORTHO_ALL7447
Pop.G	a84_f_433980	613	gi|321471472|gb|EFX82445.1|	73.77	4e-07				ORTHO_ALL10282
Pop.G	a84_f_44952	308							ORTHO_ALL1630
Pop.G	a84_f_54272	623	gi|321455954|gb|EFX67073.1|	64.8	6e-52	PF12796.2	Ank_2		ORTHO_ALL932
Pop.G	a84_f_54553	320	gi|321467605|gb|EFX78594.1|	69.81	3e-44	PF00135.23	COesterase		ORTHO_ALL16030
Pop.G	a84_f_54704	849	gi|321471876|gb|EFX82848.1|	61.57	1e-74	PF00704.23	Glyco_hydro_18	2	ORTHO_ALL3
Pop.G	a84_f_55600	297
Pop.G	a84_f_56403	920							ORTHO_ALL1790
Pop.G	a84_f_56797	934	gi|321474954|gb|EFX85918.1|	86.05	0	PF04734.8	Ceramidase_alk		ORTHO_ALL655
Pop.G	a84_f_59942	425	gi|321459559|gb|EFX70611.1|	79.02	5e-49				ORTHO_ALL15739
Pop.G	a84_f_71854	428	gi|321479094|gb|EFX90050.1|	66.43	1e-33
Pop.G	a84_f_77177	571	gi|321469693|gb|EFX80672.1|	50	6e-31				ORTHO_ALL676
Pop.G	a84_f_77909	351	gi|321473499|gb|EFX84466.1|	71.3	4e-47
Pop.G	a84_f_87460	662	gi|321462162|gb|EFX73187.1|	67.7	3e-57	PF13606.1	Ank_3	1	ORTHO_ALL617
Pop.G	a84_f_88526	500	gi|321479384|gb|EFX90340.1|	86.75	1e-89	PF12796.2	Ank_2
Pop.G	a84_f_94275	419	gi|321460186|gb|EFX71231.1|	88.49	2e-76	PF01124.13	MAPEG
Pop.G	a84_f_9574	1300	gi|321474705|gb|EFX85670.1|	80.09	0				ORTHO_ALL227
Pop.G	a84_f_96340	684	gi|321472520|gb|EFX83490.1|	54	9e-45	PF00505.14	HMG_box		ORTHO_ALL10059
Pop.G	a84_f_98824	462	gi|321457726|gb|EFX68807.1|	62.11	1e-28				ORTHO_ALL1249
Pop.G	a84_j_436167	1011	gi|321476151|gb|EFX87112.1|	75	2e-44	PF00386.16	C1q		ORTHO_ALL16038
Pop.G	a84_j_438112	797							ORTHO_ALL544
[truncated: 10,241 more rows]

## Sheet: Table S6a_molecularFunction
Pop	Analysis	GO.ID	Term	Annotated	Significant	Expected	Rank in classicFisher	classicFisher
[truncated: 203 more rows]

[truncated: 6 more sheets: Table S6b_biologicalProcess, Table S6c_cellularComponent, Table S7a_WGCNA_PopG_modules, Table S7b_WGCNA_PopJ_modules, Table S7c_WGCNA_PopLC_modules, Table S7d_WGCNA_PopM_modules]
